# Supplementary material for: An automated liquid jet for fluorescence dosimetry and microsecond radiolytic labeling of proteins
Source: Commun Biol. 2022 Aug 25;5:866. doi: 10.1038/s42003-022-03775-1 (PMC9411504; doi:10.1038/s42003-022-03775-1)
Supplement: Supplementary file 3 — Supplementary Data 1 [file 42003_2022_3775_MOESM3_ESM.xlsx]

## Sheet: Sheet1
Figure 2a
left
x	y1	y2	y3	y av.	stdv
0.5	22	23	25	23.3333	1.24722
1	45	48	50.4	47.8	2.20907
2.5	120.96	119	126	121.987	2.94851
5	252	250	245	249	2.94392
right
x	y1	y2	y3	y av.	stdv
0.5	-0.0129	-0.0145	-0.013	-0.01347	0.000731817
1	-0.0267	-0.022	-0.0237	-0.02413	0.00194
2.5	-0.0589	-0.0634	-0.062	-0.06143	0.00188
5	-0.1145	-0.1128	-0.13	-0.1191	0.00774
Figurre 2b
Black
x	y1	y2	y3	y av.	stdv
0.5	1	1	1	1	1
1	2.04545	2.08696	2.016	2.06977	1.51724
2.5	5.49818	5.17391	5.04	4.56589	4.37241
5	11.4545	10.8696	9.8	8.87597	7.77931
Red
x	y1	y2	y3	y av.	stdv
0.5	1	1	1	1	0
1	2.06977	1.51724	1.82308	1.80336	0.226
2.5	4.56589	4.37241	4.76923	4.56918	0.16202
5	8.87597	7.77931	10	8.88509	0.90662
Figure 2c
x	y1	y2	y3	y av.	stdv	y1	y2	y3	y av.	stdv	y1	y2	y3	y av.	stdv	y1	y2	y3	y av.	stdv	y1	y2	y3	y av.	stdv
1	-0.0041	-0.0042	-0.0051	-0.00447	0.000449691	-0.004	-0.0042	-0.0051	-0.00443	0.000478423	-0.0044	-0.0045	-0.0055	-0.0048	0.000496655	-0.0045	-0.0048	-0.006	-0.0051	0.000648074	-0.0052	-0.0053	-0.0069	-0.0058	0.000778888
2	-0.0051	-0.0052	-0.0051	-0.00513	4.71405e-05	-0.0053	-0.0052	-0.0053	-0.00527	4.71405e-05	-0.0056	-0.0054	-0.0056	-0.00553	9.42809e-05	-0.0071	-0.0069	-0.0071	-0.00703	9.42809e-05	-0.0088	-0.0085	-0.0088	-0.0087	0.000141421
3	-0.0058	-0.0061	-0.0051	-0.00567	0.000418994	-0.0059	-0.0058	-0.0052	-0.00563	0.000309121	-0.0063	-0.0065	-0.0056	-0.00613	0.000385861	-0.0083	-0.0084	-0.008	-0.00823	0.000169967	-0.0106	-0.0109	-0.0101	-0.01053	0.000329983
Figure 2d
x	y av.	stdv	y av.	stdv	y av.	stdv	y av.	stdv	y av.	stdv
1	-0.00447	0.000449691	-0.00443	0.000478423	-0.0048	0.000496655	-0.0051	0.000648074	-0.0058	0.000778888
2	-0.00513	4.71405e-05	-0.00527	4.71405e-05	-0.00553	9.42809e-05	-0.00703	9.42809e-05	-0.0087	0.000141421
3	-0.00567	0.000418994	-0.00563	0.000309121	-0.00613	0.000385861	-0.00823	0.000169967	-0.01053	0.000329983
4	-0.0103	0.000163299	-0.0103	8.16497e-05	-0.01157	0.000124722	-0.01853	0.000524934	-0.0259	0.000141421
5	-0.0322	0.000244949	-0.0313	0.000294392	-0.03603	0.000590668	-0.06517	0.000449691	-0.09173	0.00192
Figure 2e
x	-0.0165	-0.0157	-0.0164	-0.0163	-0.0158	-0.0163	-0.0159	-0.0172	-0.016	-0.0157		-0.0161	-0.016	-0.0164	-0.0159	-0.016	-0.0163	-0.0159	-0.0163	-0.0158	-0.0159	-0.0161	-0.0166	-0.0163	-0.016	-0.0159	-0.0158	-0.0162	-0.0172	-0.0156	-0.01539
10	-0.0162	-0.0156	-0.0161	-0.0164	-0.016	-0.0162	-0.0165	-0.0162	-0.0157	-0.0156	-0.0162	-0.0163	-0.0164	-0.0161	-0.016	-0.016	-0.0164	-0.0158	-0.0161	-0.016	-0.0158	-0.0157	-0.0162	-0.0159	-0.0158	-0.0165	-0.0157	-0.0162	-0.0162	-0.0153	-0.01581
15	-0.0163	-0.0151	-0.0155	-0.0157	-0.0154	-0.0165	-0.0162	-0.0157	-0.0158	-0.0151	-0.0161	-0.0158	-0.0155	-0.0155	-0.0158	-0.0158	-0.0157	-0.0159	-0.016	-0.0154	-0.0155	-0.0154	-0.0165	-0.0157	-0.0153	-0.0162	-0.0151	-0.0158	-0.0157	-0.015	-0.01568
20	-0.0163	-0.0161	-0.0167	-0.0167	-0.017	-0.0164	-0.0166	-0.0172	-0.0161	-0.0161	-0.017	-0.0165	-0.0161	-0.0167	-0.0164	-0.0162	-0.0167	-0.016	-0.0169	-0.017	-0.0165	-0.0166	-0.0164	-0.0159	-0.0161	-0.0166	-0.0158	-0.0169	-0.0172	-0.0157	-0.01646
30	-0.0178	-0.0175	-0.0183	-0.0187	-0.0181	-0.0183	-0.0192	-0.0187	-0.0179	-0.0175	-0.0184	-0.0181	-0.0181	-0.0183	-0.0188	-0.0181	-0.0187	-0.0179	-0.0185	-0.0181	-0.0181	-0.0181	-0.0183	-0.0181	-0.0181	-0.0192	-0.0178	-0.0182	-0.0187	-0.0175	-0.01823
40	-0.0373	-0.0266	-0.0244	-0.0266	-0.0256	-0.0283	-0.0262	-0.0256	--	-0.0266	-0.0248	-0.0255	-0.027	-0.0244	-0.0318	-0.0263	-0.0266	-0.0249	-0.0269	-0.0256	-0.0349	-0.0288	-0.0283	--	-0.0233	-0.0262	-0.0251	--	-0.0256	-0.0264	-0.02455
Figure 2f Top
x	y av	stdv
10	-0.01581	0.000300123
6.66667	-0.01568	0.000399754
5	-0.01646	0.000407443
3.33333	-0.01823	0.000444091
2.5	-0.02455	0.00314
Figure 2f bottom
x	y
10	0
6.66667	-1.96078
5	2.61438
3.33333	14.3791
2.5	72.549
Figure 3a
Left
x	y1	y2
0	-0.245	-0.245
10	-0.245	-0.0968
15	-0.2408	-0.0533
20	-0.2328	-0.0347
30	-0.2286	-0.0254
Right
x	y1	y2
0	-0.0158	-0.0164
10	-0.016	-0.0079
15	-0.0154	-0.0053
20	-0.017	-0.0038
30	-0.0181	-0.0016
Figure 3b
Black
x	y1	y2	y3	y av.	stdv
0	1	1	1	1	0
10	0.33955	0.36128	0.40279	0.36787	0.03213
15	0.17456	0.17805	0.17605	0.17622	0.00175
20	0.09596	0.09421	0.09821	0.09613	0.00201
30	0.05465	0.04927	0.05627	0.05339	0.00367
Red
x	y1	y2	y3	y av.	stdv
0	1	1	1	1	0
10	0.48171	0.45905	0.51171	0.48416	0.02157
15	0.31317	0.36849	0.2817	0.32112	0.03587
20	0.24171	0.20076	0.21535	0.21927	0.01695
30	0.09561	0.07259	0.08516	0.08445	0.00941
40	0.07395	0.0863	0.07127	0.07717	0.00655
Figure 3c
x	y1	y2	y3	y4	y av.	stdv
0	1	1	1	1	1	0
120	0.95713	0.93282	0.9292	0.94788	0.94176	0.01131
180	0.64205	0.83905	0.89509	0.87638	0.81314	0.10082
240	0.6817	0.77173	0.77522	0.78851	0.75429	0.04237
300	0.59151	0.72898	0.75309	0.73668	0.70257	0.06471
360	0.52695	0.66618	0.64498	0.70361	0.63543	0.06606
420	0.40808	0.57602	0.60025	0.5239	0.52706	0.07403
Figure 3d
x	y	err
0	338627	18772.3
25.4	226540	8070.18
50.8	168495	7367.79
76.2	122024	7031.56
101.6	102301	7111.92
127	76158.7	5176.48
152.4	67370.9	4634.27
203.2	52900.4	4190.04
254	41497.1	3145.22
381	26242.9	1735.6
508	17409.7	961.174
635	12601.2	462.018
762	8546.4	129.197
Figure 3d inset
x	y av 1	stdv	y av 2	stdv	y av 3	stdv	y av 4	stdv	y av 5	stdv	y av 6	stdv	y av 7	stdv	y av 8	stdv	y av 9	stdv	y av 10	stdv	y av 11	stdv	y av 12	stdv	y av 13	stdv
0	1	0	1	0	1	0	1	0	1	0	1	0	1	0	1	0	1	0	1	0	1	0	1	0	1	0
6	0.12187	0.01003	0.24103	0.0141	0.33129	0.00675	0.42543	0.00618	0.46945	0.02487	0.55722	0.00302	0.58956	0.00333	0.64083	0.01282	0.70267	0.01405	0.7998	0.016	0.86825	0.01737	0.9103	0.01821	0.94459	0.01889
10	0.04876	0.00192	0.11516	0.00653	0.20312	0.00219	0.30528	0.00528	0.36164	0.02028	0.45983	0.00358	0.49982	0.0051	0.57197	0.01144	0.63897	0.01278	0.75279	0.01506	0.82481	0.0165	0.87313	0.01746	0.91652	0.01833
15	0.0252	0.0001375	0.05143	0.00187	0.10035	0.00793	0.19339	0.000531	0.25262	0.0133	0.3497	0.00781	0.39844	0.00748	0.48357	0.00967	0.56322	0.01126	0.68726	0.01375	0.77722	0.01554	0.83416	0.01668	0.88211	0.01764
20	0.02059	0.000848	0.02731	0.00131	0.05447	0.0002085	0.11619	0.0004825	0.17019	0.009	0.25819	0.00845	0.29359	0.00762	0.38603	0.00772	0.46898	0.00938	0.61508	0.0123	0.72183	0.01444	0.78298	0.01566	0.84367	0.01687
25	0.01945	0.000727	0.02015	0.000518	0.02967	0.0004295	0.06431	0.0009755	0.10712	0.00877	0.18993	0.0032	0.22726	0.01108	0.32903	0.00658	0.40597	0.00812	0.60767	0.01215	0.68619	0.01372	0.7425	0.01485	0.83738	0.01675
Figure 3e
x	y1	y2	y3	y4	y5	y6	y7
0	1	1	1	1	1	1	1
10	0.57789	1.0056	0.84337	0.90149	0.84973	0.81802	0.88671
15	0.33166	0.97045	0.60526	0.75456	0.17126	0.78956	0.7597
20	0.18593	0.79174	0.28642	0.50805	0.06804	0.63443	0.5854
30	0.0603	0.49298	0.09646	0.2606	0	0.38785	0.17159
Figure 3f
x	y1	err	y2	err
0	143000	1970	143000	1970
10	89650	3900	41640	851
20	76040	614	31820	1010
50	50120	1320	20740	1410
100	30870	1120	18490	2150
200	16680	959	17510	2850
Figure 3f inset
x	y1	y2
0.0001	1	1		1
120	0.639	0.29676		0.29676
240	0.54197	0.2268		0.2268
600	0.35722	0.14788		0.14788
1200	0.22008	0.13178		0.13178
2400	0.11892	0.12482		0.12482
Figure 4	See Supplementary Data 2
Figure 5a
Top panel
x	y1	y2	y3	y av.	stdv		x	y1	y2	y3	y av.	stdv		x	y1	y2	y3	y av.	stdv
0	1	1	1	1	0		0	1	1	1	1	0		0	1	1	1	1	0
2	0.99241	0.9684	0.968	0.97627	0.01141		2	0.99693	0.9775	0.9776	0.98401	0.00914		2	0.96	0.9576	0.9588	0.9588	0.000979796
4	0.9415	0.9381	0.9402	0.93993	0.0014		4	0.9498	0.9473	0.9477	0.94827	0.0011		4	0.909	0.91	0.9094	0.90947	0.000410961
6	0.9275	0.9222	0.9284	0.92603	0.00274		6	0.9423	0.9398	0.9471	0.94307	0.00303		6	0.884	0.883	0.884	0.88367	0.000471405
8	0.9194	0.9108	0.9255	0.91857	0.00603		8	0.9314	0.9242	0.9353	0.9303	0.0046		8	0.857	0.858	0.817	0.844	0.0191
10	0.897	0.878	0.881	0.88533	0.00834		10	0.9192	0.9054	0.91	0.91153	0.00574		10	0.761	0.764	0.766	0.76367	0.00205
Center panel
x	y1	y2	y3	y av.	stdv		x	y1	y2	y3	y av.	stdv		x	y1	y2	y3	y av.	stdv
0	1	1	1	1	0		0	1	1	1	1	0		0	1	1	1	1	0
2	0.99197	0.99253	0.99205	0.99218	0.000247296		2	0.99542	0.99561	0.99509	0.99537	0.000214838		2	0.978	0.9781	0.9798	0.97863	0.000825967
4	0.9871	0.9876	0.9881	0.9876	0.000408248		4	0.99308	0.99331	0.9934	0.99326	0.000134743		4	0.9641	0.9647	0.966	0.96493	0.000793025
6	0.9845	0.9836	0.9849	0.98433	0.00054365		6	0.99222	0.99154	0.9925	0.99209	0.000403099		6	0.9677	0.9681	0.9656	0.96713	0.0011
8	0.9805	0.9818	0.9826	0.98163	0.000865384		8	0.99063	0.99074	0.99023	0.99053	0.00021914		8	0.9484	0.9629	0.956	0.95577	0.00592
10	0.9814	0.981	0.983	0.9818	0.000864099		10	0.99077	0.99053	0.99089	0.99073	0.000149666		10	0.9463	0.9461	0.948	0.9468	0.000852447
Bottom panel
x	y1	y2	y3	y av.	stdv		x	y1	y2	y3	y av.	stdv		x	y1	y2	y3	y av.	stdv
0	1	1	1	1	0		0	1	1	1	1	0		0	1	1	1	1	0
2	0.996	0.99596	0.9971	0.99635	0.000528226		2	0.99826	0.9983	0.998	0.99819	0.000133		2	0.99448	0.99393	0.99393	0.99421	0.000275
4	0.99424	0.99419	0.9941	0.99418	5.79272e-05		4	0.99755	0.99755	0.9978	0.99763	0.000117851		4	0.99188	0.99211	0.99211	0.99199	0.000115
6	0.99081	0.99087	0.99099	0.99089	7.48331e-05		6	0.99662	0.99696	0.99631	0.99663	0.000265456		6	0.99033	0.99002	0.99002	0.99018	0.000155
8	0.9896	0.9889	0.9879	0.9888	0.000697615		8	0.99619	0.99581	0.9966	0.9962	0.000322594		8	0.988	0.9878	0.9878	0.9879	0.0001
10	0.9882	0.9877	0.9868	0.98757	0.000579272		10	0.99548	0.99551	0.9951	0.99536	0.000186607		10	0.9872	0.988	0.988	0.9876	0.0004
Figure 5b
0	1	1	1	1	1	1	1	1	1	1	1	1	1	1	1	1	1	1
10	0.99119	0.99487	0.9708	0.99221	0.9951	0.99471	0.9942	0.9689	0.9642	0.99201	0.99119	0.99644	1	0.99936	0.98915	0.99906	0.98462	0.99825
20	0.99109	0.99281	0.9685	0.9879	0.9808	0.99695	0.9859	0.964	0.95	0.98483	0.99109	0.99424	0.99864	0.99775	0.96529	0.99857	0.95515	0.98354
30	0.97429	0.98768	0.96049	0.97714	0.98826	0.98678	0.9861	0.96	0.94	0.98258	0.97429	0.99404	0.99731	0.99386	0.95445	0.99876	0.94718	0.97953
