# Supplementary material for: An automated liquid jet for fluorescence dosimetry and microsecond radiolytic labeling of proteins
Source: Commun Biol. 2022 Aug 25;5:866. doi: 10.1038/s42003-022-03775-1 (PMC9411504; doi:10.1038/s42003-022-03775-1)
Supplement: Supplementary file 4 — Supplementary Data 2 [file 42003_2022_3775_MOESM4_ESM.xlsx]

## Sheet: Figure4a
Figure 4a
x	y	x	y	x	y	x	y	x	y	x	y
198.014	0	198.013	0	198.013	0	198.013	0	198.013	0	198.013	0
198.014	0	198.014	0	198.014	0	198.013	0	198.013	0	198.013	0
198.014	0	198.014	0	198.014	0	198.014	0	198.014	0	198.013	0
198.015	0	198.014	0	198.014	0	198.014	0	198.014	0	198.014	0
200.013	0	200.022	0	200.021	0	200.015	0	199.998	0	200.021	0
200.013	0	200.022	0	200.022	0	200.016	0	199.998	0	200.022	0
200.014	0	200.023	0	200.022	0	200.016	0	199.999	0	200.022	0
200.014	0	200.023	0	200.022	0	200.016	0	199.999	0	200.022	0
200.014	13.508	200.023	29.1135	200.023	3.95403	200.017	123.445	199.999	4.54258	200.023	3.33458
200.015	234.054	200.024	68.1653	200.023	73.6441	200.017	255.826	200	25.3376	200.023	30.6019
200.015	405.921	200.024	90.911	200.023	174.288	200.017	325.047	200	50.1576	200.023	85.7068
200.015	448.14	200.024	83.2673	200.024	231.935	200.018	309.717	200	62.7411	200.024	143.149
200.016	329.691	200.025	50.8768	200.024	207.72	200.018	210.795	200.001	54.2959	200.024	163.647
200.016	140.941	200.025	12.7277	200.024	123.321	200.018	57.9703	200.001	29.1727	200.024	134.216
200.016	1.32069	200.025	0	200.025	24.5773	200.019	0	200.001	0	200.025	75.4885
200.017	0	200.026	0	200.025	4.05743	200.019	0	200.002	0	200.025	24.5979
200.017	0	200.026	0	200.025	0	200.019	0	200.002	0	200.025	3.88632
200.017	0	200.026	0	200.026	0	200.02	0	200.002	0	200.026	0
200.018	0	200.065	0	200.026	0	200.022	0	200.022	0	200.026	0
200.115	0	200.065	0	200.026	0	200.022	0	200.022	0	200.026	0
200.115	0	200.065	0	200.054	0	200.022	0	200.022	0	200.027	0
200.115	0	200.066	0	200.054	0	200.023	0	200.023	0	200.069	0
200.116	0	200.066	4.27824	200.055	0	200.023	2.99501	200.023	16.9419	200.069	0
200.116	16.6718	200.066	10.5901	200.055	0	200.023	33.779	200.023	38.6702	200.069	0
200.116	66.8328	200.067	14.4094	200.055	6.30991	200.024	78.2058	200.024	52.8611	200.07	0
200.117	112.387	200.067	13.0478	200.056	102.581	200.024	110.052	200.024	59.5079	200.07	2.27684
200.117	124.07	200.067	7.56361	200.056	166.527	200.024	108.002	200.024	56.8864	200.07	8.22491
200.117	94.8032	200.068	1.04566	200.056	180.427	200.025	73.8285	200.025	44.6261	200.071	12.6903
200.118	40.3981	200.068	0	200.057	134.795	200.025	27.0266	200.025	28.9194	200.071	12.6241
200.118	0	200.068	0	200.057	61.0987	200.025	2.17072	200.025	16.8358	200.071	7.91457
200.118	0	200.069	0	200.057	1.37376	200.026	0	200.026	5.26666	200.072	2.35347
200.119	0	200.069	0	200.058	0	200.026	0	200.026	0	200.072	0
200.119	0	200.091	0	200.058	0	200.026	0	200.026	0	200.072	0
200.162	0	200.092	0	200.058	0	200.027	0	200.027	0	200.073	0
200.162	0	200.092	0	200.059	0	200.033	0	200.027	0	200.073	0
200.162	0	200.092	0	200.067	0	200.033	0	200.084	0	200.101	0
200.163	0	200.093	12.7712	200.068	0	200.034	0	200.084	0	200.101	0
200.163	25.3659	200.093	24.4579	200.068	0	200.034	0	200.084	0	200.102	0
200.163	107.513	200.093	27.6193	200.068	0	200.034	69.8951	200.085	0	200.102	0
200.164	202.229	200.094	20.1259	200.069	10.593	200.035	208.724	200.085	3.18973	200.102	0.097489
200.164	251.426	200.094	8.06705	200.069	24.367	200.035	307.065	200.085	67.0106	200.103	7.80136
200.164	218.754	200.094	0.086187	200.069	31.5499	200.035	309.35	200.086	130.223	200.103	13.4822
200.165	126.979	200.095	0	200.07	27.9742	200.036	217.871	200.086	169.174	200.103	15.4468
200.165	39.7565	200.095	0	200.07	16.7603	200.036	84.9349	200.086	164.492	200.104	12.4489
200.165	0	200.096	0	200.07	3.15021	200.036	0	200.087	122.247	200.104	6.53675
200.166	0	200.096	0	200.071	0	200.037	0	200.087	64.0581	200.104	0
200.166	0	200.126	0	200.071	0	200.037	0	200.087	3.16822	200.105	0
200.166	0	200.126	0	200.071	0	200.037	0	200.088	0	200.105	0
200.167	16.4905	200.127	0	200.072	0	200.046	0	200.088	0	200.105	0
200.167	198.947	200.127	0	200.074	0	200.046	0	200.088	0	200.115	0
200.167	335.086	200.127	70.2181	200.074	0	200.046	0	200.089	0	200.115	0
200.168	395.285	200.128	152.532	200.075	0	200.047	0	200.089	0	200.116	0
200.168	356.731	200.128	199.165	200.075	0	200.047	23.366	200.09	0	200.116	0
200.168	238.83	200.128	181.298	200.075	57.2403	200.047	73.9366	200.09	0	200.116	1.17739
200.169	0	200.129	111.409	200.076	110.001	200.048	119.323	200.09	0	200.117	6.51554
200.169	0	200.129	26.3091	200.076	138.759	200.048	128.439	200.091	145.68	200.117	10.5602
200.169	0	200.129	0	200.076	123.021	200.048	98.5695	200.091	331.724	200.117	12.061
200.17	0	200.13	0	200.077	69.5712	200.049	31.4641	200.091	413.301	200.118	10.1886
200.17	0	200.13	0	200.077	9.02094	200.049	0	200.092	358.004	200.118	5.50965
200.171	0	200.13	0	200.077	0	200.049	0	200.092	206.544	200.118	0
200.171	0	200.142	0	200.078	0	200.05	0	200.092	59.3302	200.119	0
200.171	0	200.142	0	200.078	0	200.05	0	200.093	0	200.119	0
200.172	16.2667	200.142	0	200.078	0	200.069	0	200.093	0	200.119	0
200.172	35.8108	200.143	0	200.162	0	200.069	0	200.093	0	200.126	0
200.172	44.4551	200.143	150.904	200.162	0	200.069	0	200.094	0	200.126	0
200.173	36.1938	200.144	303.851	200.163	0	200.07	0	200.099	0	200.126	0
200.173	16.93	200.144	376.684	200.163	0	200.07	13.937	200.1	0	200.127	0
200.173	2.81847	200.144	339.693	200.163	19.895	200.07	32.019	200.1	0	200.127	36.6081
200.174	0	200.145	228.713	200.164	188.073	200.071	42.1294	200.1	0	200.127	134.412
200.174	0	200.145	36.0145	200.164	333.03	200.071	38.9147	200.101	55.3819	200.128	232.287
200.175	0	200.145	0	200.164	411.066	200.071	25.9359	200.101	115.586	200.128	265.393
200.175	0	200.146	0	200.165	376.738	200.072	3.10447	200.101	146.994	200.128	211.801
200.181	0	200.146	0	200.165	249.032	200.072	0	200.102	139.486	200.129	108.929
200.182	0	200.146	0	200.165	70.233	200.072	0	200.102	94.714	200.129	31.2923
200.182	0	200.157	0	200.166	22.1376	200.073	0	200.102	23.4826	200.129	4.92123
200.182	0	200.157	0	200.166	3.09836	200.073	0	200.103	0	200.13	0.381254
200.183	5.44504	200.158	0	200.166	0	200.101	0	200.103	0	200.13	0
200.183	66.3951	200.158	0	200.167	0	200.101	0	200.103	0	200.13	0
200.183	129.637	200.158	24.7196	200.167	0	200.102	0	200.104	0	200.131	0
200.184	160.861	200.159	49.8007	200.167	0	200.102	0	200.126	0	200.131	0
200.184	145.122	200.159	64.7221	200.171	0	200.102	4.92948	200.127	0	200.134	0
200.184	90.2944	200.159	63.041	200.171	0	200.103	8.36228	200.127	0	200.134	0
200.185	14.5938	200.16	46.5264	200.171	0	200.103	9.60194	200.127	0	200.135	0
200.185	0	200.16	6.5784	200.172	0	200.103	7.64638	200.128	5.33845	200.135	0
200.185	0	200.16	0	200.172	6.79012	200.104	3.52568	200.128	13.2547	200.135	2.08793
200.186	0	200.161	0	200.172	77.2815	200.104	0.101338	200.128	17.535	200.136	9.96129
200.186	0	200.161	0	200.173	111.036	200.104	0	200.129	14.9929	200.136	19.8644
200.227	0	200.161	0	200.173	115.241	200.105	0	200.129	7.60665	200.136	25.7293
200.227	0	200.162	0	200.173	88.0795	200.105	0	200.129	0.925119	200.137	23.225
200.227	0	200.162	0	200.174	45.1154	200.105	0	200.13	0	200.137	13.0385
200.228	0	200.163	0	200.174	0	200.126	0	200.13	0	200.137	1.63875
200.228	20.3129	200.163	0	200.174	0	200.126	0	200.13	0	200.138	0
200.228	50.1645	200.163	8.67909	200.175	0	200.127	0	200.131	0	200.138	0
200.229	69.2635	200.164	73.8139	200.175	0	200.127	0	200.161	0	200.138	0
200.229	67.5931	200.164	208.258	200.181	0	200.127	15.3629	200.161	0	200.139	0
200.229	46.0686	200.164	341.326	200.181	0	200.128	62.8926	200.162	0	200.142	0
200.23	12.5971	200.165	395.594	200.182	0	200.128	116.877	200.162	0	200.142	0
200.23	0	200.165	332.754	200.182	0	200.128	135.317	200.162	55.1227	200.142	0
200.23	0	200.165	194.924	200.182	7.51429	200.129	108.626	200.163	184.968	200.143	0
200.231	0	200.166	65.0581	200.183	77.0518	200.129	54.7587	200.163	262.075	200.143	1.5394
200.231	0	200.166	10.2308	200.183	315.228	200.129	13.0879	200.164	277.994	200.143	9.5368
200.249	0	200.166	0.030059	200.183	624.935	200.13	0.349219	200.164	214.637	200.144	15.603
200.25	0	200.167	0	200.184	784.961	200.13	0	200.164	116.461	200.144	16.7765
200.25	0	200.167	0	200.184	689.162	200.13	0	200.165	42.4838	200.144	12.9501
200.25	0	200.167	0	200.184	387.352	200.131	0	200.165	59.0593	200.145	6.49475
200.251	17.7867	200.168	0	200.185	133.406	200.131	0	200.165	57.5053	200.145	0
200.251	158.246	200.171	0	200.185	14.8649	200.134	0	200.166	39.1275	200.145	0
200.251	287.997	200.171	0	200.185	0	200.134	0	200.166	16.5998	200.146	0
200.252	354.251	200.171	0	200.186	0	200.135	0	200.166	1.80191	200.146	0
200.252	313.346	200.172	0	200.186	0	200.135	0	200.167	0	200.159	0
200.252	184.104	200.172	3.13312	200.186	0	200.135	14.8496	200.167	0	200.159	0
200.253	0	200.172	8.35453	200.195	0	200.136	35.127	200.167	0	200.159	0
200.253	0	200.173	11.7908	200.195	0	200.136	46.5474	200.168	0	200.16	0
200.253	0	200.173	10.7955	200.195	0	200.136	57.7012	200.179	0	200.16	3.10015
200.254	0	200.173	6.00345	200.196	0	200.137	61.5861	200.179	0	200.16	10.3007
200.288	0	200.174	1.34787	200.196	5.40902	200.137	54.3041	200.179	0	200.161	14.2874
200.288	0	200.174	0	200.196	68.0196	200.137	44.938	200.18	0	200.161	13.3204
200.289	0	200.174	0	200.197	101.178	200.138	28.155	200.18	89.8405	200.161	8.0444
200.289	0	200.175	0	200.197	103.377	200.138	7.02935	200.18	229.156	200.162	2.38252
200.289	10.493	200.175	0	200.197	72.0701	200.138	0	200.181	315.439	200.162	0
200.29	111.712	200.178	0	200.198	27.9647	200.139	0	200.181	321.12	200.162	0
200.29	195.179	200.178	0	200.198	0	200.139	0	200.181	240.668	200.163	0
200.29	231.237	200.179	0	200.198	0	200.139	0	200.182	98.6567	200.163	9.30859
200.291	197.509	200.179	0	200.199	0	200.141	0	200.182	0	200.163	177.985
200.291	110.423	200.179	88.782	200.199	0	200.142	0	200.182	0	200.164	578.784
200.291	0	200.18	221.532	200.199	0	200.142	0	200.183	0	200.164	1133.38
200.292	0	200.18	317.782	200.2	0	200.142	0	200.183	49.2888	200.164	1589.66
200.292	0	200.18	313.776	200.2	0	200.143	7.45977	200.183	168.08	200.165	1667.67
200.292	0	200.181	214.915	200.2	3.63422	200.143	18.1762	200.184	373.913	200.165	1303.08
200.352	0	200.181	19.6239	200.201	15.102	200.143	25.1143	200.184	552.121	200.165	739.673
200.352	0	200.181	0	200.201	25.9733	200.144	24.1498	200.184	571.578	200.166	303.024
200.353	0	200.182	0	200.201	28.0361	200.144	15.9442	200.185	464.88	200.166	95.8647
200.353	0	200.182	0	200.202	19.8658	200.144	4.12168	200.185	305.061	200.166	11.532
200.353	1.81812	200.182	0	200.202	8.15261	200.145	0	200.185	119.925	200.167	0
200.354	45.7926	200.183	0	200.202	0.667016	200.145	0	200.186	0	200.167	0
200.354	88.2713	200.183	71.7249	200.203	0	200.145	0	200.186	0	200.167	0
200.354	109.615	200.183	209.123	200.203	0	200.146	0	200.186	0	200.168	0
200.355	94.2316	200.184	335.518	200.203	0	200.146	61.5221	200.187	0	200.178	0
200.355	52.8443	200.184	366.128	200.204	0	200.146	126.057	200.199	0	200.178	0
200.355	3.05538	200.184	278.775	200.235	0	200.147	155.26	200.199	0	200.178	0
200.356	0	200.185	125.477	200.236	0	200.147	130.818	200.199	0	200.179	0
200.356	0	200.185	37.4731	200.236	0	200.147	70.5427	200.2	0	200.179	0.111711
200.356	1.94318	200.185	6.93231	200.236	0	200.148	10.9466	200.2	28.3617	200.179	22.7324
200.357	251.138	200.186	0.004303	200.237	66.1968	200.148	0	200.2	71.2809	200.18	53.2199
200.357	460.51	200.186	0	200.237	163.096	200.148	0	200.201	103.659	200.18	68.1747
200.357	528.371	200.186	0	200.237	237.632	200.149	0	200.201	104.43	200.181	54.482
200.358	399.687	200.187	0	200.238	237.146	200.149	0	200.201	73.5659	200.181	23.0828
200.358	166.943	200.187	0	200.238	160.691	200.162	0	200.202	32.5837	200.181	0
200.358	0	200.198	0	200.238	54.1932	200.163	0	200.202	2.82135	200.182	0
200.359	0	200.199	0	200.239	7.40972	200.163	0	200.202	0	200.182	0
200.359	0	200.199	0	200.239	0	200.163	0	200.203	0	200.182	0
200.359	0	200.199	0	200.239	0	200.164	5.92842	200.203	0	200.183	9.30453
200.362	0	200.2	14.6531	200.24	0	200.164	46.3331	200.203	0	200.183	113.05
200.363	0	200.2	75.8852	200.24	0	200.164	105.222	200.235	0	200.183	365.467
200.363	0	200.2	421.714	200.319	0	200.165	144.602	200.235	0	200.184	636.569
200.363	0	200.201	772.481	200.319	0	200.165	134.999	200.236	0	200.184	784.856
200.364	16.7435	200.201	930.302	200.319	0	200.165	84.7397	200.236	0	200.184	714.169
200.364	147.029	200.201	798.167	200.32	0	200.166	30.8347	200.236	20.7441	200.185	457.391
200.364	256.99	200.202	473.186	200.32	11.1486	200.166	6.18436	200.237	61.2421	200.185	179.652
200.365	296.284	200.202	76.2083	200.32	23.6655	200.166	0.065096	200.237	89.7963	200.185	35.7479
200.365	242.804	200.202	2.65594	200.321	30.1006	200.167	0	200.237	90.5716	200.186	1.26425
200.365	131.239	200.203	0	200.321	29.4821	200.167	0	200.238	62.8994	200.186	5.85596
200.366	0	200.203	0	200.321	22.8901	200.167	0	200.238	22.2194	200.186	12.5734
200.366	0	200.203	0	200.322	7.73201	200.168	0	200.238	0	200.187	15.0999
200.366	0	200.204	0	200.322	0	200.171	0	200.239	0	200.187	13.0514
200.367	0	200.235	0	200.322	0	200.171	0	200.239	0	200.187	7.71058
200.42	0	200.236	0	200.323	0	200.171	0	200.239	0	200.188	1.99984
200.421	0	200.236	0	200.323	0	200.172	0	200.307	0	200.188	0
200.421	0	200.236	0	200.555	0	200.172	13.3771	200.307	0	200.188	0
200.421	0	200.237	28.5388	200.555	0	200.172	31.014	200.308	0	200.189	0
200.422	0.271597	200.237	70.9066	200.555	0	200.173	43.522	200.308	0	200.189	0
200.422	50.6418	200.237	99.3307	200.556	0	200.173	45.5851	200.308	63.1091	200.198	0
200.422	99.4319	200.238	94.9049	200.556	125.204	200.173	35.9764	200.309	111.392	200.199	0
200.423	119.081	200.238	60.6398	200.556	216.393	200.174	11.8957	200.309	129.404	200.199	0
200.423	97.4673	200.238	12.2104	200.557	257.405	200.174	0	200.309	108.909	200.199	0
200.423	51.1843	200.239	0	200.557	220.632	200.174	0	200.31	63.9448	200.2	0.806209
200.424	2.61253	200.239	0	200.557	126.263	200.175	0	200.31	0.010766	200.2	18.8339
200.424	0	200.239	0	200.558	14.6808	200.175	0	200.31	0	200.2	73.2506
200.424	0	200.24	0	200.558	0	200.175	0	200.311	0	200.201	145.919
200.425	0	200.257	0	200.558	0	200.176	0	200.311	0	200.201	190.77
200.425	0	200.257	0	200.559	0	200.176	0	200.311	0	200.201	176.095
200.579	0	200.258	0	200.559	0	200.176	0	200.312	7.90608	200.202	109.562
200.58	0	200.258	0	200.592	0	200.177	23.5795	200.312	29.5712	200.202	33.5642
200.58	0	200.258	4.90839	200.593	0	200.177	64.4028	200.312	50.3547	200.202	7.1373
200.58	0	200.259	73.4692	200.593	0	200.177	91.4421	200.313	55.5097	200.203	0.626371
200.581	8.18906	200.259	155.188	200.593	0	200.178	86.601	200.313	41.8934	200.203	0
200.581	70.4408	200.259	189.918	200.594	145.025	200.178	55.9859	200.313	17.9357	200.203	0
200.581	122.882	200.26	149.963	200.594	289.51	200.178	15.4774	200.314	0	200.204	0
200.582	150.638	200.26	67.8332	200.594	372.038	200.179	0	200.314	0	200.204	0
200.582	134.862	200.26	0.052562	200.595	345.782	200.179	0	200.314	0	200.217	0
200.582	79.7543	200.261	0	200.595	233.63	200.179	0	200.315	0	200.217	0
200.583	0	200.261	0	200.595	105.711	200.18	0	200.339	0	200.218	0
200.583	0	200.261	0	200.596	0.274606	200.181	0	200.339	0	200.218	0
200.583	0	200.262	0	200.596	0	200.182	0	200.339	0	200.218	13.3905
200.584	0	200.266	0	200.596	0	200.182	0	200.34	0	200.219	41.1067
200.591	0	200.266	0	200.597	0	200.182	0	200.34	127.942	200.219	68.9084
200.592	0	200.266	0	200.597	0	200.183	12.7834	200.34	287.786	200.219	117.902
200.592	0	200.267	0	200.635	0	200.183	114.204	200.341	349.736	200.22	153.157
200.592	0	200.267	13.9506	200.635	0	200.183	282.203	200.341	315.69	200.22	148.687
200.593	27.4078	200.267	34.7949	200.635	0	200.184	413.38	200.341	208.838	200.22	102.096
200.593	190.954	200.268	46.4641	200.636	0	200.184	422.721	200.342	72.8955	200.221	51.8992
200.593	399.157	200.268	40.8531	200.636	119.914	200.184	301.9	200.342	0	200.221	12.4757
200.594	474.915	200.268	23.0408	200.636	234.217	200.185	131.863	200.342	0	200.221	3.2941
200.594	353.728	200.269	4.87613	200.637	288.135	200.185	22.2216	200.343	0	200.222	0
200.594	140.281	200.269	0	200.637	249.999	200.185	0.976325	200.343	0	200.222	0
200.595	0	200.269	0	200.637	148.891	200.186	0	200.517	0	200.222	0
200.595	0	200.27	0	200.638	18.3965	200.186	0	200.517	0	200.223	0
200.595	0	200.27	0	200.638	0	200.186	0	200.517	0	200.275	0
200.596	0	200.321	0	200.638	0	200.187	0	200.518	0	200.275	0
200.91	0	200.321	0	200.639	0	200.189	0	200.518	6.89505	200.275	0
200.91	0	200.321	0	200.639	0	200.19	0	200.518	18.8132	200.276	0
200.911	0	200.322	0	200.639	3.27397	200.19	0	200.519	27.9871	200.276	6.14045
200.911	0	200.322	24.9889	200.64	60.3505	200.19	0	200.519	30.5336	200.276	11.5925
200.911	1.90808	200.322	55.792	200.64	134.219	200.191	8.64317	200.519	24.8388	200.277	13.8522
200.912	172.537	200.323	71.464	200.64	180.882	200.191	20.8437	200.52	9.03195	200.277	12.3407
200.912	385.303	200.323	61.1522	200.641	174.615	200.191	28.6364	200.52	0	200.277	7.87649
200.912	492.12	200.323	33.6834	200.641	119.489	200.192	27.7418	200.52	0	200.278	1.4632
200.913	398.094	200.324	6.70196	200.641	0	200.192	18.2841	200.521	0	200.278	0
200.913	172.74	200.324	0	200.642	0	200.192	4.75633	200.521	0	200.278	0
200.913	11.1542	200.324	0	200.642	0	200.193	0	200.554	0	200.279	0
200.914	0	200.325	0	200.642	0	200.193	0	200.554	0	200.279	0
200.914	0	200.325	0	200.671	0	200.193	0	200.554	0	200.336	0
200.914	0	200.426	0	200.672	0	200.194	0	200.555	0	200.337	0
200.915	0	200.427	0	200.672	0	200.198	0	200.555	76.9286	200.337	0
200.915	0	200.427	0	200.672	0	200.199	0	200.555	167.909	200.337	0
200.916	0	200.427	0	200.673	41.0925	200.199	0	200.556	209.655	200.338	6.01737
200.916	0	200.428	166.415	200.673	69.3869	200.199	0	200.556	180.768	200.338	28.9808
200.916	0	200.428	341.755	200.673	78.594	200.2	10.6677	200.556	103.795	200.338	44.3037
200.917	47.2915	200.428	444.743	200.674	65.1818	200.2	33.8932	200.557	27.3465	200.339	46.2739
200.917	181.354	200.429	405.807	200.674	37.0104	200.201	56.9956	200.557	0	200.339	33.4327
200.917	246.913	200.429	240.515	200.674	3.16831	200.201	67.3452	200.557	0	200.339	13.7198
200.918	242.967	200.43	28.7198	200.675	0	200.201	58.4678	200.558	0	200.34	0
200.918	176.821	200.43	0	200.675	0	200.202	36.2781	200.558	0	200.34	0
200.918	81.9591	200.43	0	200.675	0	200.202	14.4196	200.585	0	200.34	0
200.919	0	200.431	0	200.676	0	200.202	2.07928	200.585	0	200.341	0
200.919	0	200.431	0	200.68	0	200.203	109.524	200.585	0	200.462	0
200.919	0	200.435	0	200.68	0	200.203	237.461	200.586	0	200.463	0
200.92	0	200.436	0	200.68	0	200.203	398.654	200.586	41.5479	200.463	0
200.972	0	200.436	0	200.681	0	200.204	515.847	200.586	128.18	200.463	0
200.972	0	200.436	0	200.681	67.3709	200.204	479.28	200.587	187.039	200.464	2.54146
200.972	0	200.437	179.402	200.681	164.934	200.204	357.119	200.587	195.355	200.464	8.4039
200.973	0	200.437	327.229	200.682	225.435	200.205	216.858	200.587	156.867	200.464	13.6351
200.973	7.95007	200.437	402.483	200.682	205.55	200.205	68.93	200.588	84.0138	200.465	14.5689
200.973	77.6181	200.438	369.169	200.682	121.126	200.205	0	200.588	35.8502	200.465	10.8959
200.974	129.302	200.438	241.865	200.683	15.9515	200.206	0	200.588	27.4686	200.465	3.60559
200.974	145.521	200.438	53.0591	200.683	0	200.206	0	200.589	12.2565	200.466	0
200.974	114.675	200.439	0	200.683	0	200.206	0	200.589	0	200.466	0
200.975	55.86	200.439	0	200.684	0	200.211	0	200.589	0	200.466	0
200.975	0	200.439	0	200.684	0	200.211	0	200.59	0	200.467	0
200.975	0	200.44	0	200.719	0	200.212	0	200.59	0	200.531	0
200.976	0	200.445	0	200.72	0	200.212	0	200.657	0	200.531	0
200.976	0	200.445	0	200.72	0	200.212	83.7921	200.657	0	200.532	0
200.991	0	200.445	0	200.72	0	200.213	203.908	200.657	0	200.532	0
200.992	0	200.446	0	200.721	88.2334	200.213	270.55	200.658	0	200.532	33.3323
200.992	0	200.446	6.22795	200.721	179.655	200.213	238.175	200.658	26.8634	200.533	77.4941
200.992	0	200.446	52.4732	200.721	235.369	200.214	132.991	200.658	75.2369	200.533	102.403
200.993	263.772	200.447	96.741	200.722	221.357	200.214	26.5974	200.659	109.997	200.533	90.9369
200.993	357.809	200.447	114.166	200.722	147.736	200.214	0	200.659	117.587	200.534	51.6886
200.993	372.477	200.447	94.8646	200.722	16.0356	200.215	0	200.659	91.3109	200.534	8.39206
200.994	308.928	200.448	51.988	200.723	0	200.215	0	200.66	38.0151	200.534	0
200.994	195.327	200.448	0	200.723	0	200.215	0	200.66	0	200.535	0
200.994	18.5246	200.448	0	200.723	0	200.218	0	200.66	0	200.535	0
200.995	0	200.449	0	200.724	0	200.219	0	200.661	0	200.535	0
200.995	0	200.449	0	200.764	0	200.219	0	200.661	0	200.547	0
200.995	0	200.515	0	200.765	0	200.219	0	200.664	0	200.547	0
200.996	0	200.515	0	200.765	0	200.22	3.91952	200.664	0	200.548	0
200.996	0	200.516	0	200.765	0	200.22	12.9356	200.664	0	200.548	0
200.996	43.3198	200.516	0	200.766	3.91795	200.22	20.08	200.665	0	200.548	58.3742
200.997	119.787	200.516	48.8893	200.766	163.212	200.221	20.0309	200.665	8.53066	200.549	90.3759
200.997	155.497	200.517	129.78	200.766	245.317	200.221	13.66	200.665	24.4576	200.549	104.867
200.997	138.276	200.517	206.498	200.767	260.594	200.221	2.68648	200.666	35.8536	200.549	96.9915
200.998	76.7649	200.517	238.549	200.767	205.418	200.222	54.1492	200.666	34.5979	200.55	66.4858
200.998	21.1729	200.518	201.904	200.767	113.156	200.222	119.699	200.666	22.0694	200.55	11.1143
200.998	0	200.518	118.447	200.768	3.65931	200.222	150.256	200.667	6.21078	200.55	0
200.999	0	200.518	34.2375	200.768	0	200.223	134.624	200.667	0	200.551	0
200.999	0	200.519	0	200.768	0	200.223	82.6888	200.667	0	200.551	0
200.999	0	200.519	0	200.769	0	200.223	24.2584	200.668	0	200.551	0
201.047	0	200.519	0	200.769	0	200.224	0	200.668	0	200.586	0
201.048	0	200.52	0	200.819	0	200.224	0	200.707	0	200.586	0
201.048	0	200.598	0	200.819	0	200.224	0	200.707	0	200.587	0
201.048	0	200.598	0	200.82	0	200.225	0	200.707	0	200.587	0
201.049	94.1214	200.599	0	200.82	0	200.225	0	200.708	0	200.587	14.8514
201.049	178.339	200.599	0	200.82	4.91191	200.225	0	200.708	51.7449	200.588	37.4231
201.049	208.248	200.6	6.82266	200.821	56.3276	200.226	0	200.708	128.11	200.588	50.3401
201.05	162.412	200.6	59.4599	200.821	105.665	200.226	0	200.709	181.614	200.588	51.6282
201.05	76.7914	200.6	134.288	200.821	124.099	200.226	7.25555	200.709	172.521	200.589	39.5048
201.05	5.68557	200.601	177.786	200.822	98.4854	200.227	13.9364	200.709	105.997	200.589	14.5236
201.051	0	200.601	160.589	200.822	47.7257	200.227	16.7762	200.71	9.15222	200.589	0
201.051	0	200.601	93.0398	200.822	0.314872	200.227	13.6513	200.71	0	200.59	0
201.051	0	200.602	0	200.823	0	200.228	6.57246	200.71	0	200.59	0
201.052	0	200.602	0	200.823	2.16007	200.228	0.399184	200.711	0	200.59	0
201.118	0	200.602	0	200.823	86.5903	200.228	0	200.711	0	200.704	0
201.118	0	200.603	0	200.824	184.698	200.229	0	200.715	0	200.704	0
201.119	0	200.714	0	200.824	237.481	200.229	0	200.715	0	200.704	0
201.119	0	200.714	0	200.824	211.248	200.229	33.1749	200.716	0	200.705	0
201.119	37.8953	200.715	0	200.825	123.964	200.23	93.264	200.716	0	200.705	6.41844
201.12	247.892	200.715	0	200.825	8.19942	200.23	137.247	200.716	76.7521	200.705	41.5947
201.12	420.259	200.715	119.938	200.825	0	200.23	138.433	200.717	227.959	200.706	75.6324
201.12	477.327	200.716	243.382	200.826	0	200.231	95.1463	200.717	351.007	200.706	93.3338
201.121	374.333	200.716	301.825	200.826	0	200.231	30.1517	200.717	366.949	200.706	85.7641
201.121	176.104	200.716	268.289	200.826	0	200.231	0	200.718	263.369	200.707	53.9172
201.121	0	200.717	168.21	200.884	0	200.232	29.8037	200.718	85.6602	200.707	0
201.122	0	200.717	35.3369	200.885	0	200.232	87.812	200.718	0	200.707	0
201.122	0	200.717	0	200.885	0	200.232	131.621	200.719	0	200.708	0
201.122	0	200.718	0	200.885	0	200.233	130.557	200.719	0	200.708	0
201.228	0	200.718	0	200.886	34.0769	200.233	85.7295	200.719	0	200.792	0
201.228	0	200.718	0	200.886	77.6159	200.233	29.0659	200.738	0	200.793	0
201.229	0	200.795	0	200.887	103.781	200.234	0	200.738	0	200.793	0
201.229	0	200.796	0	200.887	95.5126	200.234	0	200.739	0	200.793	0
201.229	107.818	200.796	0	200.887	58.8057	200.234	0	200.739	0	200.794	13.2352
201.23	427.977	200.796	0	200.888	9.00505	200.235	0	200.739	129.515	200.794	67.7876
201.23	556.369	200.797	115.765	200.888	0	200.235	0	200.74	266.015	200.794	112.192
201.23	571.19	200.797	240.252	200.888	0	200.235	0	200.74	313.6	200.795	129.227
201.231	441.85	200.797	335.744	200.889	0	200.236	0	200.74	263.164	200.795	108.332
201.231	211.93	200.798	350.498	200.889	0	200.236	11.1385	200.741	147.729	200.795	55.9694
201.231	0	200.798	264.676	200.909	0	200.236	109.499	200.741	40.8907	200.796	0
201.232	0	200.798	58.0933	200.909	0	200.237	296.271	200.741	0	200.796	0
201.232	0	200.799	0	200.91	0	200.237	451.058	200.742	0	200.796	0
201.232	0	200.799	0	200.91	0	200.237	464.253	200.742	0	200.797	0
201.279	0	200.799	0	200.91	12.107	200.238	329.634	200.742	0	200.797	0
201.279	0	200.8	0	200.911	20.7489	200.238	144.198	200.761	0	200.797	0
201.279	0	200.812	0	200.911	25.1421	200.238	31.8154	200.762	0	200.798	0
201.28	0	200.813	0	200.911	23.533	200.239	4.1362	200.762	0	200.798	2.91969
201.28	1.48538	200.813	0	200.912	16.4707	200.239	0	200.763	0	200.798	9.79693
201.28	33.8269	200.813	0	200.912	2.7072	200.239	0	200.763	69.3729	200.799	15.7419
201.281	66.1209	200.814	55.9551	200.912	0	200.24	0	200.763	214.214	200.799	17.2556
201.281	82.5883	200.814	111.264	200.913	0	200.24	0	200.764	311.576	200.799	13.5677
201.281	70.0514	200.814	134.077	200.913	0	200.305	0	200.764	315.747	200.8	7.13276
201.282	38.2795	200.815	111.46	200.914	0	200.306	0	200.764	219.998	200.8	1.8616
201.282	1.80704	200.815	58.7185	200.974	0	200.306	0	200.765	78.8731	200.8	0
201.282	0	200.815	9.0905	200.974	0	200.306	0	200.765	0	200.801	0
201.283	0	200.816	0	200.975	0	200.307	8.52612	200.765	0	200.801	0
201.283	0	200.816	0	200.975	0	200.307	21.8582	200.766	0	200.802	0
201.284	0	200.816	0	200.975	121.983	200.307	29.6661	200.766	0	200.834	0
201.349	0	200.817	0	200.976	192.666	200.308	27.3126	200.901	0	200.834	0
201.35	0	200.82	0	200.976	211.585	200.308	16.7987	200.902	0	200.834	0
201.35	0	200.82	0	200.976	175.458	200.308	4.47991	200.902	0	200.835	0
201.35	0	200.82	0	200.977	103.31	200.309	0	200.902	0	200.835	2.02318
201.351	22.8495	200.821	0	200.977	19.3418	200.309	0	200.903	93.7986	200.835	27.4016
201.351	204.359	200.821	10.9905	200.977	0	200.309	0	200.903	196.78	200.836	42.2263
201.351	335.878	200.821	30.3998	200.978	0	200.31	0	200.903	239.993	200.836	43.4151
201.352	385.261	200.822	46.7857	200.978	0	200.324	0	200.904	209.813	200.836	30.4187
201.352	321.454	200.822	49.3252	200.978	0	200.324	0	200.904	128.107	200.837	12.4668
201.352	176.247	200.822	35.9296	200.983	0	200.325	0	200.904	28.8249	200.837	0
201.353	0	200.823	7.22657	200.983	0	200.325	0	200.905	0	200.837	0
201.353	0	200.823	0	200.983	0	200.325	93.3143	200.905	0	200.838	0
201.353	0	200.823	0	200.984	0	200.326	242.833	200.905	0	200.838	0
201.354	0	200.824	0	200.984	57.742	200.326	335.65	200.906	0	200.908	0
201.382	0	200.824	0	200.984	104.162	200.327	326.614	200.958	0	200.908	0
201.383	0	200.838	0	200.985	132.395	200.327	223.445	200.959	0	200.909	0
201.383	0	200.839	0	200.985	125.82	200.327	71.0945	200.959	0	200.909	0
201.383	0	200.839	0	200.985	85.7321	200.328	0	200.959	0	200.91	7.18062
201.384	55.7542	200.839	0	200.986	13.4602	200.328	0	200.96	16.7301	200.91	52.2613
201.384	229.127	200.84	13.1348	200.986	0	200.328	0	200.96	58.4846	200.91	83.5098
201.384	374.57	200.84	30.4254	200.986	0	200.329	0	200.96	95.2172	200.911	92.5538
201.385	399.166	200.84	41.5974	200.987	0	200.329	0	200.961	101.311	200.911	73.2198
201.385	289.346	200.841	39.8393	200.987	0	200.33	0	200.961	72.2681	200.911	37.2069
201.385	117.643	200.841	26.0259	201.021	0	200.33	0	200.961	28.0134	200.912	0
201.386	0	200.841	4.88878	201.021	0	200.33	0	200.962	0	200.912	0
201.386	0	200.842	0	201.021	0	200.331	96.2859	200.962	0	200.912	0
201.386	0	200.842	0	201.022	0	200.331	195.557	200.962	0	200.913	0
201.387	0	200.842	0	201.022	19.0716	200.331	243.658	200.963	0	200.928	0
201.456	0	200.843	0	201.022	46.8539	200.332	230.354	201.002	0	200.929	0
201.457	0	200.843	0	201.023	69.377	200.332	157.491	201.002	0	200.929	0
201.457	0	200.843	9.78538	201.023	74.581	200.332	40.5943	201.002	0	200.929	0
201.457	0	200.844	77.2852	201.023	60.7985	200.333	0	201.003	0	200.93	17.177
201.458	59.5597	200.844	132.163	201.024	36.5717	200.333	0	201.003	9.11279	200.93	60.3933
201.458	391.282	200.844	148.53	201.024	8.41992	200.333	0	201.003	26.4656	200.93	86.6339
201.458	552.264	200.845	114.234	201.024	0	200.334	0	201.004	39.1624	200.931	88.2834
201.459	544.911	200.845	51.7297	201.025	0	200.334	0	201.004	40.3307	200.931	65.3599
201.459	374.357	200.845	0	201.025	0	200.334	0	201.004	29.0277	200.931	29.5993
201.459	148.12	200.846	0	201.025	0	200.335	0	201.005	10.2125	200.932	0
201.46	0	200.846	0	201.04	0	200.335	0	201.005	0	200.932	0
201.46	0	200.846	0	201.04	0	200.335	6.0157	201.005	0	200.932	0
201.46	0	200.859	0	201.041	0	200.336	16.8059	201.006	0	200.933	0
201.461	0	200.859	0	201.041	0	200.336	24.9854	201.006	0	200.972	0
201.5	0	200.859	0	201.041	29.4252	200.336	24.5673	201.065	0	200.972	0
201.5	0	200.86	0	201.042	48.4241	200.337	16.2303	201.065	0	200.973	0
201.5	0	200.86	13.5679	201.042	56.456	200.337	3.40151	201.066	0	200.973	0
201.501	0	200.86	30.3698	201.042	50.7428	200.337	0	201.066	0	200.973	3.11721
201.501	40.4376	200.861	39.2923	201.043	33.1748	200.338	0	201.066	12.2532	200.974	10.0831
201.501	245.519	200.861	36.2468	201.043	7.02436	200.338	0	201.067	35.6188	200.974	12.7683
201.502	352.6	200.862	22.7806	201.043	0	200.338	0	201.067	52.4984	200.974	11.9976
201.502	360.304	200.862	5.74628	201.044	0	200.369	0	201.067	53.7991	200.975	8.16815
201.502	264.852	200.862	0	201.044	0	200.369	0	201.068	38.5656	200.975	3.14203
201.503	120.244	200.863	0	201.044	0	200.37	0	201.068	15.0121	200.975	0
201.503	0	200.863	0	201.052	0	200.37	0	201.068	0	200.976	0
201.503	0	200.863	0	201.052	0	200.37	16.0567	201.069	0	200.976	0
201.504	0	200.868	0	201.053	0	200.371	35.9113	201.069	0	200.976	0
201.504	0	200.868	0	201.053	0	200.371	46.8835	201.069	0	201.001	0
201.623	0	200.869	0	201.053	11.3673	200.371	41.4614	201.122	0	201.001	0
201.623	0	200.869	0	201.054	43.3606	200.372	23.58	201.122	0	201.001	0
201.624	0	200.869	175.636	201.054	60.3363	200.372	2.70404	201.122	0	201.002	0
201.624	0	200.87	327.072	201.054	64.556	200.372	0	201.123	0	201.002	0.07618
201.624	65.7489	200.87	378.045	201.055	52.728	200.373	0	201.123	4.34056	201.002	52.3416
201.625	261.277	200.87	304.553	201.055	26.9932	200.373	0	201.123	14.4913	201.003	87.7366
201.625	416.877	200.871	161.799	201.055	0	200.373	0	201.124	22.658	201.003	100.076
201.625	462.208	200.871	0	201.056	0	200.386	0	201.124	22.4149	201.003	81.3182
201.626	371.745	200.871	0	201.056	0	200.386	0	201.124	14.4075	201.004	43.5946
201.626	182.406	200.872	0	201.056	0	200.387	0	201.125	2.69295	201.004	3.67986
201.626	0	200.872	0	201.071	0	200.387	0	201.125	0	201.004	0
201.627	0	200.963	0	201.071	0	200.387	64.4428	201.125	0	201.005	0
201.627	0	200.963	0	201.071	0	200.388	153.256	201.126	0	201.005	0
201.627	0	200.964	0	201.072	0	200.388	206.969	201.126	0	201.005	0
201.653	0	200.964	0	201.072	34.5679	200.388	187.472	201.134	0	201.037	0
201.653	0	200.964	194.965	201.072	86.2154	200.389	108.413	201.135	0	201.037	0
201.654	0	200.965	352.599	201.073	119.337	200.389	23.3685	201.135	0	201.038	0
201.654	0	200.965	388.653	201.073	114.001	200.389	0	201.135	0	201.038	0
201.654	19.0248	200.966	281.576	201.073	74.5702	200.39	0	201.136	2.4399	201.038	16.2146
201.655	49.3611	200.966	115.447	201.074	18.7708	200.39	0	201.136	20.4814	201.039	39.9632
201.655	64.6741	200.966	11.8418	201.074	0	200.39	0	201.136	34.0327	201.039	51.3471
201.655	61.9852	200.967	0	201.074	0	200.401	0	201.137	37.328	201.039	48.6945
201.656	42.4028	200.967	0	201.075	0	200.402	0	201.137	28.3257	201.04	32.9979
201.656	14.5436	200.967	0	201.075	0	200.402	0	201.137	12.9186	201.04	12.1533
201.656	0	200.968	0	201.089	0	200.403	0	201.138	0	201.04	0
201.657	0	201.028	0	201.089	0	200.403	71.0959	201.138	0	201.041	0
201.657	0	201.028	0	201.09	0	200.403	209.22	201.138	0	201.041	0
201.657	0	201.028	0	201.09	0	200.404	313.765	201.139	0	201.041	0
201.818	0	201.029	0	201.09	5.70391	200.404	312.154	201.161	0	201.057	0
201.819	0	201.029	99.2494	201.091	14.821	200.404	207.421	201.162	0	201.058	0
201.819	0	201.029	220.154	201.091	21.7618	200.405	71.2	201.162	0	201.058	0
201.819	0	201.03	296.968	201.091	21.7579	200.405	0	201.162	0	201.058	0
201.82	99.1261	201.03	287.979	201.092	14.5181	200.405	0	201.163	10.581	201.059	2.90438
201.82	430.72	201.03	208.842	201.092	2.55052	200.406	0	201.163	25.2036	201.059	8.05577
201.82	596.932	201.031	17.7928	201.092	0	200.406	0	201.163	37.4516	201.06	11.7769
201.821	573.498	201.031	0	201.093	0	200.417	0	201.164	42.1636	201.06	11.3202
201.821	368.662	201.031	0	201.093	0	200.417	0	201.164	36.5215	201.06	46.8427
201.821	127.025	201.032	0	201.093	0	200.417	0	201.164	23.1632	201.061	91.5776
201.822	0	201.032	0	201.121	0	200.418	0	201.165	6.61554	201.061	116.102
201.822	0	201.093	0	201.122	0	200.418	0.389914	201.165	0	201.061	100.189
201.822	0	201.094	0	201.122	0	200.418	71.8535	201.165	0	201.062	55.3449
201.823	0	201.094	0	201.122	0	200.419	129.95	201.166	0	201.062	12.0943
201.91	0	201.094	0	201.123	14.566	200.419	156.063	201.166	0	201.062	0
201.91	0	201.095	14.9833	201.123	31.6417	200.419	127.296	201.172	0	201.063	0
201.911	0	201.095	30.7194	201.123	39.8815	200.42	60.8151	201.172	0	201.063	0
201.911	0	201.095	41.5259	201.124	32.8881	200.42	2.55837	201.173	0	201.063	0
201.911	32.3945	201.096	42.3553	201.124	16.0442	200.42	0	201.173	0	201.073	0
201.912	228.478	201.096	31.8676	201.124	3.32171	200.421	0	201.173	4.47973	201.073	0
201.912	431.476	201.096	6.25027	201.125	0	200.421	0	201.174	41.1395	201.073	0
201.912	562.075	201.097	0	201.125	0	200.421	0	201.174	72.6402	201.074	0
201.913	533.599	201.097	0	201.125	0	200.509	0	201.174	85.1456	201.074	29.2412
201.913	336.281	201.097	0	201.126	0	200.509	0	201.175	71.8266	201.074	83.3642
201.913	0	201.098	30.8531	201.146	0	200.51	0	201.175	39.3215	201.075	130.09
201.914	0	201.098	72.5798	201.146	0	200.51	0	201.175	0	201.075	145.593
201.914	0	201.098	98.1176	201.147	0	200.51	121.663	201.176	0	201.075	121.57
201.914	0	201.099	94.9122	201.147	0	200.511	302.687	201.176	0	201.076	72.0446
201.961	0	201.099	67.0525	201.147	13.5473	200.511	397.411	201.176	0	201.076	22.3497
201.961	0	201.099	19.3797	201.148	154.112	200.511	397.056	201.23	0	201.076	0
201.962	0	201.1	0	201.148	307.797	200.512	303.874	201.23	0	201.077	0
201.962	0	201.1	0	201.148	386.719	200.512	120.623	201.231	0	201.077	0
201.962	51.9841	201.1	0	201.149	331.31	200.512	1.92269	201.231	0	201.077	0
201.963	164.079	201.101	0	201.149	183.641	200.513	0	201.231	13.612	201.089	0
201.963	205.558	201.115	0	201.149	36.7729	200.513	0	201.232	39.6948	201.09	0
201.963	206.149	201.115	0	201.15	6.30917	200.513	0	201.232	66.7703	201.09	0
201.964	163.186	201.116	0	201.15	0	200.514	0	201.232	84.4114	201.09	0
201.964	76.7164	201.116	0	201.15	0	200.556	0	201.233	79.6177	201.091	2.55222
201.964	0	201.116	42.2861	201.151	0	200.556	0	201.233	54.4887	201.091	9.4642
201.965	0	201.117	96.7996	201.151	0	200.556	0	201.233	27.1367	201.091	14.3081
201.965	0	201.117	125.856	201.162	0	200.557	0	201.234	8.21788	201.092	14.0552
201.965	0	201.117	113.106	201.162	0	200.557	6.75928	201.234	0.907456	201.092	9.32059
201.989	0	201.118	68.2886	201.163	0	200.557	17.4092	201.235	0	201.092	3.39768
201.989	0	201.118	18.6303	201.163	0	200.558	25.6335	201.235	0	201.093	0
201.989	0	201.118	0	201.163	32.8218	200.558	25.6551	201.235	0	201.093	0
201.99	0	201.119	0	201.164	70.4612	200.558	17.3332	201.236	0	201.093	0
201.99	3.04385	201.119	0	201.164	99.4915	200.559	3.66237	201.257	0	201.094	0
201.99	63.1619	201.119	0	201.164	105.583	200.559	0	201.257	0	201.096	0
201.991	107.329	201.122	0	201.165	83.6035	200.559	0	201.258	0	201.096	0
201.991	122.399	201.122	0	201.165	45.2544	200.56	0	201.258	0	201.097	0
201.991	100.096	201.122	0	201.165	9.79297	200.56	0	201.258	113.41	201.097	0
201.992	53.8083	201.123	0	201.166	0	200.567	0	201.259	239.154	201.097	0.823205
201.992	0	201.123	3.33642	201.166	0	200.567	0	201.259	303.684	201.098	8.71459
201.992	0	201.123	8.56058	201.166	0	200.568	0	201.259	273.026	201.098	23.0016
201.993	0	201.124	12.4159	201.167	0	200.568	0	201.26	164.359	201.098	31.8982
201.993	0	201.124	12.5574	201.198	0	200.568	8.15426	201.26	47.7016	201.099	30.0879
202.015	0	201.124	8.79361	201.198	0	200.569	17.564	201.26	0	201.099	18.9964
202.016	0	201.125	2.3456	201.199	0	200.569	21.9618	201.261	0	201.099	6.51113
202.016	0	201.125	0	201.199	0	200.569	20.0943	201.261	0	201.1	0
202.017	0	201.125	0	201.199	13.8198	200.57	12.9021	201.261	0	201.1	0
202.017	19.8277	201.126	0	201.2	35.8183	200.57	3.37081	201.413	0	201.1	0
202.017	37.3864	201.126	0	201.2	51.1471	200.57	0	201.413	0	201.101	0
202.018	42.6038	201.131	0	201.2	48.5283	200.571	0	201.413	0	201.111	0
202.018	32.9047	201.131	0	201.201	30.1365	200.571	0	201.414	0	201.111	0
202.018	15.9316	201.132	0	201.201	6.1511	200.571	0	201.414	39.4034	201.111	0
202.019	2.37751	201.132	0	201.202	0	200.584	0	201.414	106.912	201.112	0
202.019	0	201.132	3.01701	201.202	0	200.584	0	201.415	152.283	201.112	4.18742
202.019	0	201.133	8.38229	201.202	0	200.585	0	201.415	142.689	201.112	9.5677
202.02	0	201.133	12.0481	201.203	0	200.585	0	201.415	87.2697	201.113	12.3836
202.02	0	201.133	11	201.231	0	200.585	8.35404	201.416	23.8087	201.113	10.9201
202.02	9.7554	201.134	5.94793	201.231	0	200.586	14.1513	201.416	0	201.113	6.37409
202.021	24.0892	201.134	1.27219	201.231	0	200.586	15.5739	201.416	0	201.114	1.20686
202.021	32.1975	201.135	0	201.232	0	200.586	11.5591	201.417	0	201.114	0
202.021	27.7565	201.135	0	201.232	33.9676	200.587	4.89627	201.417	0	201.114	0
202.022	14.61	201.135	0	201.232	69.3971	200.587	0.002603	201.508	0	201.115	0
202.022	2.17522	201.136	0	201.233	90.8807	200.587	0	201.509	0	201.115	0
202.022	0	201.158	0	201.233	85.899	200.588	0	201.509	0	201.115	0
202.023	0	201.158	0	201.233	57.7681	200.588	0	201.509	0	201.116	1.66061
202.023	0	201.159	0	201.234	24.3122	200.588	0	201.51	86.4168	201.116	8.75574
202.023	0	201.159	0	201.234	3.57834	200.591	0	201.51	231.005	201.116	12.817
202.105	0	201.159	3.92004	201.234	0	200.591	0	201.51	338.751	201.117	12.9314
202.105	0	201.16	11.4173	201.235	25.1074	200.592	0	201.511	385.897	201.117	9.10591
202.106	0	201.16	17.1638	201.235	56.2285	200.592	0	201.511	338.96	201.117	3.68152
202.106	0	201.16	16.7998	201.235	75.4914	200.592	16.1014	201.511	212.79	201.118	0
202.106	8.16411	201.161	10.4835	201.236	69.1398	200.593	38.4104	201.512	72.9831	201.118	0
202.107	29.1291	201.161	2.74885	201.236	41.6461	200.593	50.1111	201.512	0	201.118	0
202.107	48.4621	201.161	0	201.236	5.34105	200.593	43.9997	201.512	0	201.119	0
202.107	50.6536	201.162	0	201.237	0	200.594	24.8666	201.513	0	201.121	0
202.108	34.3866	201.162	0	201.237	0	200.594	6.86806	201.513	66.1896	201.121	0
202.108	7.30372	201.162	0	201.237	0	200.594	0	201.513	177.215	201.122	0
202.108	0	201.174	0	201.238	0	200.595	0	201.514	227.102	201.122	0
202.109	0	201.175	0	201.276	0	200.595	0	201.514	215.4	201.122	0.32081
202.109	0	201.175	0	201.277	0	200.595	0	201.514	148.948	201.123	8.14343
202.109	0	201.175	0	201.277	0	200.609	0	201.515	54.2354	201.123	35.7767
202.127	0	201.176	69.8599	201.277	0	200.61	0	201.515	0	201.123	61.8764
202.127	0	201.176	120.063	201.278	8.16759	200.61	0	201.515	0	201.124	69.7775
202.127	0	201.176	136.828	201.278	95.487	200.61	0	201.516	0	201.124	54.3332
202.128	0	201.177	105.63	201.278	194.016	200.611	0.095696	201.516	0	201.124	25.6008
202.128	22.7182	201.177	46.7525	201.279	242.437	200.611	3.65548	201.544	0	201.125	2.19495
202.128	150.555	201.177	3.3659	201.279	212.779	200.611	7.87714	201.545	0	201.125	0
202.129	288.232	201.178	0	201.279	124.111	200.612	10.0669	201.545	0	201.125	0
202.129	348.102	201.178	0	201.28	0	200.612	8.62182	201.545	0	201.126	0
202.129	286.549	201.178	0	201.28	0	200.612	4.47862	201.546	48.887	201.126	1.82747
202.13	143.053	201.179	0	201.28	0	200.613	0	201.546	179.697	201.126	7.11555
202.13	0	201.199	0	201.281	0	200.613	0	201.546	315.254	201.127	11.9528
202.13	0	201.199	0	201.334	0	200.613	0	201.547	368.164	201.127	13.3609
202.131	0	201.2	0	201.335	0	200.614	0	201.547	304.718	201.127	10.2847
202.131	0	201.2	0	201.335	0	200.641	0	201.547	139.751	201.128	4.26383
202.141	0	201.2	10.6213	201.335	0	200.641	0	201.548	0	201.128	0
202.142	0	201.201	83.5279	201.336	15.2476	200.642	0	201.548	0	201.128	0
202.142	0	201.201	148.158	201.336	36.0624	200.642	0	201.548	0	201.129	0
202.142	0	201.201	179.581	201.336	49.2808	200.642	11.8037	201.549	0	201.129	0
202.143	7.25073	201.202	153.771	201.337	47.2527	200.643	21.4455	201.719	0	201.133	0
202.143	27.2976	201.202	82.698	201.337	31.3417	200.643	25.497	201.719	0	201.133	0
202.143	50.3367	201.203	0	201.337	8.59238	200.643	23.986	201.719	0	201.133	0
202.144	61.1066	201.203	0	201.338	0	200.644	17.8024	201.72	0	201.134	0
202.144	52.4807	201.203	0	201.338	0	200.644	3.9278	201.72	56.7114	201.134	9.84231
202.144	31.0701	201.204	0	201.338	0	200.644	0	201.72	138.518	201.134	27.3222
202.145	6.14355	201.225	0	201.339	0	200.645	0	201.721	186.713	201.135	39.4248
202.145	0	201.225	0	201.642	0	200.645	0	201.721	176.548	201.135	36.7592
202.145	0	201.226	0	201.643	0	200.645	0	201.721	110.506	201.135	21.7977
202.146	0	201.226	0	201.643	0	200.67	0	201.722	33.9074	201.136	1.96035
202.146	0	201.226	102.967	201.643	0	200.67	0	201.722	0	201.136	0
202.178	0	201.227	215.278	201.644	14.1621	200.671	0	201.722	0	201.136	0
202.178	0	201.227	283.197	201.644	32.8151	200.671	0	201.723	0	201.137	0
202.178	0	201.227	267.705	201.644	44.8087	200.671	80.9276	201.723	0	201.137	0
202.179	0	201.228	179.239	201.645	42.0372	200.672	170.638	201.987	0	201.146	0
202.179	16.5191	201.228	41.0035	201.645	26.179	200.672	219.943	201.987	0	201.147	0
202.179	64.4703	201.228	0	201.646	5.53521	200.672	209.737	201.988	0	201.147	0
202.18	108.117	201.229	0	201.646	0	200.673	140.701	201.988	0	201.147	0
202.18	118.897	201.229	0	201.646	0	200.673	41.4371	201.988	30.1282	201.148	3.89241
202.18	88.6188	201.229	0	201.647	0	200.673	0	201.989	80.0291	201.148	10.9861
202.181	37.7614	201.23	0	201.647	0	200.674	0	201.989	111.028	201.148	16.7218
202.181	2.00273	201.23	0	201.672	0	200.674	0	201.989	108.265	201.149	17.7116
202.181	0	201.231	0	201.672	0	200.674	0	201.99	75.3632	201.149	13.5679
202.182	0	201.231	0	201.673	0	200.782	0	201.99	27.537	201.149	6.98288
202.182	0	201.231	29.2322	201.673	0	200.782	0	201.99	0	201.15	1.62778
202.182	0	201.232	304.194	201.673	27.5229	200.783	0	201.991	0	201.15	0
202.214	0	201.232	718.581	201.674	115.949	200.783	0	201.991	0	201.15	0
202.214	0	201.232	1076.74	201.674	169.064	200.783	139.3	201.991	0	201.151	0
202.215	0	201.233	1187.21	201.674	167.527	200.784	297.09	202.015	0	201.151	0
202.215	0	201.233	971.06	201.675	113.689	200.784	366.206	202.015	0	201.158	0
202.215	15.7096	201.233	497.066	201.675	45.2104	200.784	309.998	202.016	0	201.158	0
202.216	47.4414	201.234	79.5727	201.675	0	200.785	173.074	202.016	0	201.159	0
202.216	81.359	201.234	1.44676	201.676	0	200.785	34.5913	202.016	4.90925	201.159	0
202.217	98.608	201.234	0	201.676	0	200.786	0	202.017	70.3195	201.159	5.1905
202.217	87.1743	201.235	0	201.676	0	200.786	0	202.017	208.996	201.16	12.8205
202.217	53.4357	201.235	0	201.737	0	200.786	0	202.017	343.681	201.16	17.4878
202.218	16.2806	201.235	0	201.737	0	200.787	0	202.018	385.863	201.16	16.8511
202.218	0	201.256	0	201.737	0	200.825	0	202.018	311.521	201.161	11.451
202.218	0	201.256	0	201.738	0	200.825	0	202.018	165.97	201.161	3.27392
202.219	0	201.256	0	201.738	4.29335	200.825	0	202.019	33.9637	201.161	0
202.219	0	201.257	0	201.738	48.0737	200.826	0	202.019	2.148	201.162	0
202.288	0	201.257	88.1882	201.739	89.1519	200.826	10.136	202.019	0	201.162	0
202.288	0	201.257	191.408	201.739	102.163	200.826	24.1437	202.02	0	201.162	0
202.289	0	201.258	243.32	201.739	77.2176	200.827	30.7159	202.02	8.76187	201.17	0
202.289	0	201.258	201.803	201.74	32.796	200.827	26.8636	202.02	25.0494	201.17	0
202.289	13.2884	201.258	98.086	201.74	0	200.827	15.3299	202.021	37.3043	201.171	0
202.29	233.631	201.259	18.0721	201.74	0	200.828	4.45109	202.021	39.5585	201.171	0
202.29	429.545	201.259	0	201.741	0	200.828	0	202.021	30.2173	201.171	14.8315
202.291	519.021	201.259	0	201.741	0	200.828	0	202.022	11.1148	201.172	58.0496
202.291	452.534	201.26	0	201.878	0	200.829	0	202.022	0	201.172	93.9597
202.291	272.119	201.26	0	201.879	0	200.829	0	202.022	0	201.172	100.512
202.292	17.5497	201.27	0	201.879	0	200.87	0	202.023	0	201.173	72.1729
202.292	0	201.27	0	201.879	0	200.87	0	202.023	0	201.173	27.7124
202.292	0	201.27	0	201.88	15.0012	200.871	0	202.076	0	201.173	0
202.293	6.99568	201.271	0	201.88	160.369	200.871	0	202.076	0	201.174	0
202.293	125.83	201.271	12.0534	201.88	242.509	200.871	33.7128	202.076	0	201.174	0
202.293	235.841	201.271	188.732	201.881	268.182	200.872	73.5373	202.077	0	201.174	0
202.294	286.782	201.272	334.163	201.881	224.053	200.872	88.8743	202.077	11.6187	201.183	0
202.294	242.194	201.272	394.005	201.881	130.515	200.872	74.7283	202.077	29.8886	201.183	0
202.294	133.839	201.272	329.045	201.882	0	200.873	39.9602	202.078	39.5484	201.183	0
202.295	7.28854	201.273	181.58	201.882	0	200.873	9.11881	202.078	37.146	201.184	0
202.295	0	201.273	5.31738	201.882	0	200.873	0	202.078	23.857	201.184	3.88729
202.295	0	201.273	0	201.883	0	200.874	0	202.079	8.31545	201.184	14.6323
202.296	0	201.274	0	201.929	0	200.874	0	202.079	0	201.185	26.7058
202.296	0	201.274	0	201.929	0	200.874	0	202.079	0	201.185	31.517
202.31	0	201.274	0	201.929	0	200.94	0	202.08	0	201.185	25.4228
202.311	0	201.358	0	201.93	0	200.94	0	202.08	0	201.186	12.7241
202.311	0	201.358	0	201.93	18.5324	200.94	0	202.08	0	201.186	2.60169
202.311	0	201.358	0	201.93	33.6795	200.941	0	202.081	0	201.186	0
202.312	43.4757	201.359	0	201.931	39.1564	200.941	5.71353	202.081	0	201.187	0
202.312	178.279	201.359	67.1955	201.931	32.3213	200.941	14.5928	202.081	4.81149	201.187	0
202.312	285.808	201.359	121.086	201.931	17.7847	200.942	21.715	202.082	17	201.187	0
202.313	307.041	201.36	140.718	201.932	0.879912	200.942	22.3795	202.082	30.3164	201.212	0
202.313	226.792	201.36	118.203	201.932	0	200.942	15.9485	202.082	36.2577	201.212	0
202.313	97.4071	201.36	68.7151	201.932	0	200.943	3.11285	202.083	30.5181	201.212	0
202.314	0	201.361	9.31948	201.933	0	200.943	0	202.083	16.8586	201.213	0
202.314	0	201.361	0	201.933	0	200.943	0	202.083	2.9059	201.213	7.85893
202.314	0	201.361	0	201.947	0	200.944	0	202.084	0	201.213	16.9064
202.315	0	201.362	0	201.948	0	200.944	0	202.084	0	201.214	21.5217
202.341	0	201.362	0	201.948	0	200.97	0	202.084	0	201.214	19.0323
202.342	0	201.393	0	201.948	0	200.97	0	202.085	0	201.214	11.1838
202.342	0	201.394	0	201.949	60.6436	200.97	0	202.107	0	201.215	1.88681
202.342	0	201.394	0	201.949	125.637	200.971	0	202.107	0	201.215	0
202.343	29.8384	201.395	0	201.949	157.716	200.971	6.74174	202.107	0	201.215	0
202.343	244.695	201.395	16.2225	201.95	134.855	200.971	16.5017	202.108	0	201.216	0
202.343	400.159	201.395	40.9599	201.95	72.8022	200.972	22.7046	202.108	30.7956	201.216	0
202.344	437.932	201.396	59.1062	201.95	11.3751	200.972	21.6915	202.108	121.684	201.23	0
202.344	333.691	201.396	58.6884	201.951	0	200.973	14.0388	202.109	225.32	201.23	0
202.344	161.358	201.396	39.297	201.951	0	200.973	3.73853	202.109	267.122	201.231	0
202.345	0	201.397	12.0282	201.951	0	200.973	0	202.109	219.453	201.231	0
202.345	0	201.397	0	201.952	0	200.974	0	202.11	97.9422	201.231	4.81266
202.345	0	201.397	0	201.961	0	200.974	0	202.11	0	201.232	77.7897
202.346	0	201.398	0	201.962	0	200.974	0	202.11	0	201.232	230.705
202.379	0	201.398	0	201.962	0	200.981	0	202.111	0	201.232	355.002
202.379	0	201.406	0	201.962	0	200.981	0	202.111	0	201.233	379.114
202.38	0	201.407	0	201.963	55.5693	200.982	0	202.178	0	201.233	285.4
202.38	0	201.407	0	201.963	103.67	200.982	0	202.178	0	201.233	134.599
202.38	85.3995	201.407	0	201.963	126.079	200.982	26.9308	202.179	0	201.234	17.7237
202.381	280.371	201.408	145.424	201.964	114.751	200.983	47.3848	202.179	0	201.234	0.23543
202.381	372.113	201.408	277.289	201.964	78.1021	200.983	50.9654	202.179	3.20721	201.234	0
202.381	358.839	201.408	338.92	201.964	15.874	200.983	35.3865	202.18	18.6694	201.235	0
202.382	240.861	201.409	293.435	201.965	0	200.984	12.8231	202.18	39.6595	201.235	0
202.382	92.693	201.409	169.261	201.965	0	200.984	1.21362	202.18	51.9859	201.235	0
202.382	0	201.409	33.1899	201.965	0	200.984	0	202.181	47.2184	201.255	0
202.383	0	201.41	0	201.966	0	200.985	0	202.181	28.9502	201.255	0
202.383	0	201.41	0	201.984	0	200.985	0	202.181	10.1356	201.256	0
202.383	0	201.41	0	201.984	0	200.985	0	202.182	1.01421	201.256	0
202.388	0	201.411	0	201.984	0	201.07	0	202.182	0	201.256	1.49535
202.389	0	201.412	0	201.985	0	201.071	0	202.182	0	201.257	7.28227
202.389	0	201.412	0	201.985	7.56985	201.071	0	202.183	0	201.257	12.3649
202.389	0	201.413	0	201.985	118.01	201.071	0	202.183	0	201.257	13.8247
202.39	3.90062	201.413	0	201.986	214.348	201.072	11.0491	202.214	0	201.258	10.9712
202.39	76.4846	201.413	13.2513	201.986	243.641	201.072	21.4526	202.214	0	201.258	5.30316
202.39	114.1	201.414	188.116	201.986	194.066	201.072	27.5965	202.215	0	201.258	0
202.391	122.528	201.414	272.442	201.987	103.499	201.073	27.4237	202.215	0	201.259	0
202.391	95.1947	201.414	296.286	201.987	4.39563	201.073	20.5833	202.215	73.2038	201.259	0
202.392	46.9502	201.415	245.29	201.987	0	201.073	10.9707	202.216	325.838	201.259	0
202.392	2.25633	201.415	142.14	201.988	0	201.074	2.08982	202.216	716.543	201.266	0
202.392	0	201.416	0	201.988	0	201.074	0	202.216	978.563	201.267	0
202.393	0	201.416	0	201.989	0	201.074	9.58267	202.217	940.326	201.267	0
202.393	0	201.416	0	201.989	0	201.075	18.1192	202.217	625.278	201.267	0
202.393	0	201.417	0	201.989	0	201.075	21.8089	202.217	251.99	201.268	0.895612
202.431	0	201.433	0	201.99	0	201.075	20.386	202.218	51.6549	201.268	6.10805
202.432	0	201.433	0	201.99	13.8557	201.076	15.3798	202.218	8.26784	201.268	10.5629
202.432	0	201.433	0	201.99	26.3929	201.076	3.41953	202.218	0.137875	201.269	11.6348
202.432	0	201.434	0	201.991	32.8617	201.076	0	202.219	0	201.269	8.65819
202.433	20.1505	201.434	120.328	201.991	30.2582	201.077	0	202.219	0	201.269	3.7229
202.433	46.5251	201.434	210.169	201.991	19.3206	201.077	0	202.219	0	201.27	0
202.434	62.289	201.435	235.522	201.992	3.51608	201.077	0	202.22	0	201.27	0
202.434	61.3921	201.435	194.715	201.992	0	201.08	0	202.328	0	201.27	0
202.434	43.858	201.436	111.722	201.992	0	201.08	0	202.329	0	201.271	0
202.435	15.3286	201.436	27.335	201.993	0	201.08	0	202.329	0	201.401	0
202.435	0	201.436	0	201.993	0	201.081	0	202.329	0	201.401	0
202.435	0	201.437	0	202.015	0	201.081	5.25624	202.33	50.8494	201.401	0
202.436	0	201.437	0	202.016	0	201.081	12.2863	202.33	169.155	201.402	0
202.436	0	201.437	0	202.016	0	201.082	16.5886	202.331	212.06	201.402	0.08874
202.493	0	201.487	0	202.016	0	201.082	16.8007	202.331	202.841	201.402	5.0179
202.493	0	201.487	0	202.017	17.4558	201.082	13.3222	202.331	142.788	201.403	10.6273
202.493	0	201.487	0	202.017	72.2654	201.083	8.01601	202.332	60.7092	201.403	12.3836
202.494	0	201.488	0	202.017	116.114	201.083	2.11585	202.332	0	201.403	9.23232
202.494	6.67421	201.488	101.312	202.018	122.053	201.083	0	202.332	0	201.404	3.7366
202.494	85.4821	201.488	200.624	202.018	87.2118	201.084	0	202.333	0	201.404	0
202.495	187.469	201.489	246.452	202.018	36.8913	201.084	0	202.333	0	201.404	0
202.495	248.447	201.489	211.974	202.019	5.12383	201.084	0	202.465	0	201.405	0
202.495	220.895	201.489	123.645	202.019	0	201.085	0	202.465	0	201.405	0
202.496	123.141	201.49	19.9786	202.019	0	201.085	0	202.466	0	201.409	0
202.496	3.54991	201.49	0	202.02	0	201.085	75.4188	202.466	0	201.409	0
202.496	0	201.49	0	202.02	0	201.086	209.486	202.466	16.2355	201.409	0
202.497	0	201.491	0	202.021	8.61283	201.086	317.673	202.467	39.0631	201.41	0
202.497	0	201.491	0	202.021	24.363	201.086	335.396	202.467	51.7887	201.41	7.13147
202.497	0	201.517	0	202.021	35.1238	201.087	254.716	202.467	45.4521	201.41	35.5956
202.517	0	201.518	0	202.022	33.423	201.087	97.3374	202.468	25.3372	201.411	67.1632
202.517	0	201.518	0	202.022	21.5226	201.087	0	202.468	5.68459	201.411	81.8496
202.518	0	201.518	0	202.022	3.85605	201.088	0	202.468	0	201.412	70.3962
202.518	0	201.519	14.7514	202.023	0	201.088	0	202.469	0	201.412	37.4028
202.518	14.055	201.519	30.7285	202.023	0	201.088	0	202.469	0	201.412	0
202.519	131.403	201.519	39.0481	202.023	0	201.089	0	202.469	0	201.413	0
202.519	208.516	201.52	35.9466	202.024	0	201.089	0	202.505	0	201.413	0
202.519	236.581	201.52	23.6688	202.056	0	201.089	0	202.505	0	201.413	0
202.52	200.372	201.52	4.37673	202.056	0	201.09	0	202.506	0	201.494	0
202.52	115.607	201.521	0	202.057	0	201.09	6.88938	202.506	0	201.494	0
202.52	0	201.521	0	202.057	0	201.09	21.8274	202.506	91.1371	201.494	0
202.521	0	201.521	0	202.057	13.8887	201.091	35.0667	202.507	238.537	201.495	0
202.521	0	201.522	0	202.058	31.4494	201.091	38.1508	202.507	329.311	201.495	5.10932
202.521	0	201.624	0	202.058	44.097	201.091	28.7977	202.507	316.18	201.495	26.7532
202.529	0	201.624	0	202.058	43.3266	201.092	10.2243	202.508	207.613	201.496	52.397
202.529	0	201.624	0	202.059	29.4284	201.092	0	202.508	72.8687	201.496	62.8839
202.53	0	201.625	0	202.059	11.4313	201.092	0	202.508	0	201.496	48.6614
202.53	0	201.625	10.0802	202.059	1.67633	201.093	0	202.509	0	201.497	20.8828
202.53	19.1356	201.625	29.6948	202.06	0	201.093	0	202.509	0	201.497	0
202.531	69.608	201.626	44.195	202.06	0	201.094	65.4367	202.509	0	201.497	0
202.531	106.027	201.626	40.727	202.06	0	201.094	131.349	202.577	0	201.498	0
202.531	109.088	201.626	21.8879	202.061	0	201.094	166.174	202.577	0	201.498	0
202.532	76.3249	201.627	4.72722	202.075	0	201.095	159.356	202.577	0	201.509	0
202.532	28.9622	201.627	0	202.075	0	201.095	114.211	202.578	0	201.509	0
202.532	0	201.628	0	202.075	0	201.095	32.9067	202.578	67.1478	201.51	0
202.533	0	201.628	0	202.076	0	201.096	0	202.578	161.869	201.51	0
202.533	0	201.628	0	202.076	20.2293	201.096	0	202.579	227.689	201.511	15.4101
202.533	0	201.638	0	202.076	86.7937	201.096	0	202.579	222.85	201.511	73.8282
202.567	0	201.639	0	202.077	128.05	201.097	0	202.579	148.255	201.511	114.167
202.568	0	201.639	0	202.077	134.458	201.11	0	202.58	44.0725	201.512	122.912
202.568	0	201.639	0	202.077	101.647	201.111	0	202.58	0	201.512	92.2915
202.568	0	201.64	6.57843	202.078	48.3671	201.111	0	202.581	0	201.512	40.9333
202.569	62.7131	201.64	13.6678	202.078	0.343869	201.111	0	202.581	0	201.513	0
202.569	293.574	201.64	17.3575	202.078	0	201.112	12.8097	202.581	0	201.513	0
202.57	397.693	201.641	15.6102	202.079	0	201.112	26.6688	202.621	0	201.513	0
202.57	390.79	201.641	9.43705	202.079	0	201.112	33.1524	202.621	0	201.514	0
202.57	279.768	201.641	1.59187	202.079	0	201.113	30.9503	202.621	0	201.524	0
202.571	127.856	201.642	0	202.105	0	201.113	22.1512	202.622	0	201.524	0
202.571	0	201.642	0	202.106	0	201.113	8.93371	202.622	6.66219	201.524	0
202.571	0	201.642	0	202.106	0	201.114	0	202.622	50.8925	201.525	0
202.572	0	201.643	0	202.106	0	201.114	0	202.623	75.2251	201.525	1.92028
202.572	0	201.68	0	202.107	12.1211	201.114	0	202.623	77.8988	201.525	6.76213
202.591	0	201.68	0	202.107	28.7546	201.115	0	202.623	57.9412	201.526	10.8174
202.591	0	201.68	0	202.107	39.0799	201.162	0	202.624	27.606	201.526	11.0837
202.591	0	201.681	0	202.108	36.1059	201.162	0	202.624	0	201.526	7.0993
202.592	0	201.681	0.782218	202.108	33.1716	201.162	0	202.624	25.9429	201.527	2.12628
202.592	36.6356	201.681	120.469	202.108	27.3884	201.163	0	202.625	88.3013	201.527	0
202.592	218.606	201.682	268.279	202.109	31.3526	201.163	10.4144	202.625	159.195	201.527	0
202.593	331.991	201.682	361.13	202.109	29.359	201.164	25.0315	202.625	203.705	201.528	0
202.593	380.32	201.683	323.034	202.109	17.7313	201.164	32.5887	202.626	190.05	201.528	0
202.593	337.516	201.683	178.173	202.11	4.74225	201.164	27.5367	202.626	131.445	201.604	0
202.594	206.73	201.683	15.2339	202.11	0	201.165	13.942	202.626	66.71	201.604	0
202.594	0	201.684	0	202.11	0	201.165	3.38641	202.627	25.0117	201.605	0
202.594	0	201.684	0	202.111	0	201.165	0	202.627	0	201.605	0
202.595	0	201.684	0	202.111	0	201.166	0	202.627	0	201.606	33.0902
202.595	0	201.685	0	202.138	0	201.166	0	202.628	0	201.606	77.1476
202.598	0	201.717	0	202.138	0	201.166	0	202.628	0	201.606	100.653
202.598	0	201.718	0	202.138	0	201.167	0	202.631	0	201.607	90.13
202.599	0	201.718	0	202.139	0	201.167	0	202.631	0	201.607	55.2226
202.599	0	201.719	0	202.139	13.4203	201.167	0	202.631	0	201.607	9.77918
202.599	17.6232	201.719	3.9338	202.139	31.4978	201.168	11.8247	202.632	0	201.608	0
202.6	68.7353	201.719	207.629	202.14	41.7432	201.168	23.2824	202.632	7.06429	201.608	0
202.6	115.298	201.72	362.508	202.14	37.0851	201.168	28.5163	202.632	19.067	201.608	0
202.6	127.781	201.72	427.383	202.14	21.3688	201.169	25.5129	202.633	26.9786	201.609	0
202.601	96.1582	201.72	360.229	202.141	4.4017	201.169	16.4867	202.633	26.5362	201.647	0
202.601	39.264	201.721	200.474	202.141	0	201.169	3.41922	202.634	17.9086	201.648	0
202.601	0	201.721	15.6481	202.141	0	201.17	0	202.634	5.63196	201.648	0
202.602	0	201.721	0	202.142	0	201.17	0	202.634	0	201.648	0
202.602	0	201.722	0	202.142	0	201.17	0	202.635	0	201.649	3.7801
202.602	0	201.722	0	202.142	0	201.171	0	202.635	0	201.649	9.65823
202.618	0	201.722	0	202.143	10.5051	201.173	0	202.635	0	201.649	13.1692
202.619	0	201.74	0	202.143	32.6486	201.173	0	202.841	0	201.65	12.0115
202.619	0	201.74	0	202.143	50.3053	201.174	0	202.841	0	201.65	6.90101
202.619	0	201.74	0	202.144	49.1558	201.174	0	202.842	0	201.65	1.6626
202.62	4.32135	201.741	0	202.144	29.9174	201.174	8.79867	202.842	0	201.651	0
202.62	38.9567	201.741	64.3045	202.144	5.57909	201.175	18.9683	202.842	4.22801	201.651	0
202.62	85.3015	201.741	172.146	202.145	0	201.175	25.85	202.843	34.1205	201.651	0
202.621	121.551	201.742	251.511	202.145	0	201.175	26.2318	202.843	64.0993	201.652	0
202.621	122.609	201.742	249.573	202.146	0	201.176	19.8686	202.843	77.2	201.677	0
202.621	85.0666	201.742	169.562	202.146	0	201.176	4.38429	202.844	63.5104	201.678	0
202.622	33.5363	201.743	54.3832	202.157	0	201.176	0	202.844	32.0278	201.678	0
202.622	0	201.743	0	202.157	0	201.177	0	202.844	0	201.678	0
202.622	0	201.743	0	202.158	0	201.177	0	202.845	0	201.679	7.37649
202.623	0	201.744	0	202.158	0	201.177	0	202.845	0	201.679	22.8529
202.623	57.6661	201.744	0	202.158	7.94853	201.182	0	202.845	0	201.68	34.1859
202.624	310.142	201.795	0	202.159	15.3334	201.183	0	202.848	0	201.68	34.5848
202.624	504.997	201.795	0	202.159	18.4767	201.183	0	202.848	0	201.68	23.9025
202.624	557.58	201.795	0	202.159	15.1815	201.183	0	202.848	0	201.681	8.32297
202.625	443.085	201.796	0	202.16	7.59518	201.184	1.7341	202.849	0	201.681	0
202.625	224.588	201.796	18.0727	202.16	0.65898	201.184	24.456	202.849	47.973	201.681	0
202.625	0	201.796	35.9433	202.161	0	201.184	58.0928	202.849	138.094	201.682	0
202.626	0	201.797	44.4877	202.161	0	201.185	80.4958	202.85	192.341	201.682	0
202.626	53.5832	201.797	43.1655	202.161	0	201.185	75.6964	202.85	193.463	201.741	0
202.626	243.918	201.797	31.64	202.162	0	201.185	46.8706	202.851	137.11	201.742	0
202.627	656.975	201.798	8.85458	202.178	0	201.186	14.3538	202.851	54.4575	201.742	0
202.627	811.57	201.798	0	202.179	0	201.186	2.11596	202.851	0	201.742	0
202.627	721.014	201.798	0	202.179	0	201.187	0	202.852	0	201.743	4.31441
202.628	441.655	201.799	0	202.179	0	201.187	0	202.852	0	201.743	22.9693
202.628	153.734	201.799	0	202.18	10.7234	201.187	0	202.852	0	201.743	37.0376
202.628	0	201.838	0	202.18	20.6157	201.188	0	202.875	0	201.744	41.1288
202.629	0	201.838	0	202.18	24.9377	201.188	0	202.875	0	201.744	32.2834
202.629	0	201.838	0	202.181	21.6912	201.188	0	202.875	0	201.744	15.0996
202.629	0	201.839	0	202.181	13.175	201.189	0	202.876	0	201.745	0.985952
202.63	4.63356	201.839	12.3711	202.181	2.22213	201.189	0	202.876	6.57076	201.745	6.66111
202.63	106.43	201.839	29.0243	202.182	0	201.189	10.0081	202.876	17.5099	201.745	11.5468
202.63	152.279	201.84	38.5253	202.182	0	201.19	18.4832	202.877	24.8133	201.746	12.9269
202.631	169.478	201.84	36.181	202.182	0	201.19	21.7873	202.877	25.473	201.746	9.44478
202.631	140.452	201.841	24.1462	202.183	0	201.19	62.433	202.877	19.3096	201.746	3.56191
202.631	78.1096	201.841	6.34834	202.19	0	201.191	109.517	202.878	6.79132	201.747	0
202.632	5.35734	201.841	0	202.191	0	201.191	136.936	202.878	0	201.747	0
202.632	0	201.842	0	202.191	0	201.191	138.116	202.878	23.7186	201.747	0
202.632	0	201.842	0	202.192	0	201.192	106.427	202.879	54.123	201.748	0
202.633	0	201.842	0	202.192	32.7306	201.192	24.4449	202.879	70.4995	202.015	0
202.633	0	201.954	0	202.192	71.9342	201.192	0	202.879	68.5923	202.015	0
202.71	0	201.954	0	202.193	100.443	201.193	0	202.88	50.6261	202.015	0
202.71	0	201.954	0	202.193	99.8246	201.193	0	202.88	18.1859	202.016	0
202.71	0	201.955	0	202.193	69.2043	201.193	0	202.88	0	202.016	6.02563
202.711	0	201.955	139.978	202.194	27.2948	201.202	0	202.881	0	202.016	28.8639
202.711	43.7943	201.955	237.048	202.194	4.71169	201.202	0	202.881	0	202.017	101.807
202.711	84.1922	201.956	284.466	202.194	0	201.203	0	202.881	0	202.017	209.211
202.712	103.76	201.956	266.607	202.195	0	201.203	0	203.011	0	202.017	300.048
202.712	93.1119	201.957	192.189	202.195	0	201.203	3.02004	203.012	0	202.018	314.803
202.712	61.5243	201.957	25.9569	202.195	0	201.204	9.67502	203.012	0	202.018	237.185
202.713	8.35334	201.957	0	202.212	0	201.204	14.6869	203.012	0	202.019	125.522
202.713	0	201.958	0	202.212	0	201.204	15.185	203.013	5.77325	202.019	44.769
202.713	0	201.958	0	202.213	0	201.205	10.5122	203.013	13.2482	202.019	7.61822
202.714	0	201.958	0	202.213	0	201.205	3.64248	203.013	16.3191	202.02	0.117885
202.714	0	201.97	0	202.213	6.15499	201.205	0	203.014	13.2409	202.02	7.74076
202.715	0	201.97	0	202.214	17.1981	201.206	0	203.014	6.37274	202.02	19.7336
202.715	40.3296	201.971	0	202.214	24.455	201.206	0	203.014	1.28661	202.021	41.6312
202.715	285.299	201.971	0	202.214	24.6483	201.206	0	203.015	0	202.021	64.2342
202.716	455.34	201.971	11.8324	202.215	17.106	201.23	0	203.015	0	202.021	70.1663
202.716	485.251	201.972	163.773	202.215	5.77159	201.231	0	203.015	0	202.022	55.2556
202.716	354.291	201.972	267.726	202.215	0	201.231	0	203.016	0	202.022	32.5736
202.717	154.697	201.972	301.047	202.216	77.6361	201.231	0	203.061	0	202.022	10.9354
202.717	0	201.973	241.404	202.216	224.969	201.232	13.7249	203.061	0	202.023	0
202.717	0	201.973	126.595	202.216	353.024	201.232	159.305	203.062	0	202.023	0
202.718	0	201.974	5.25743	202.217	366.21	201.232	319.666	203.062	0	202.023	0
202.718	0	201.974	0	202.217	258.698	201.233	401.029	203.062	1.48254	202.024	0
202.783	0	201.974	0	202.217	107.261	201.233	360.277	203.063	53.1151	202.037	0
202.783	0	201.975	0	202.218	24.0652	201.233	224.382	203.063	192.699	202.037	0
202.783	0	201.975	0	202.218	0	201.234	49.3437	203.063	371.379	202.037	0
202.784	0	201.977	0	202.218	0	201.234	0	203.064	481.897	202.038	0
202.784	1.00196	201.977	0	202.219	0	201.234	0	203.064	451.308	202.038	1.47614
202.784	54.8415	201.978	0	202.219	0	201.235	0	203.064	296.519	202.038	7.50422
202.785	120.068	201.978	0	202.278	0	201.235	0	203.065	128.734	202.039	10.661
202.785	151.088	201.978	4.68007	202.278	0	201.28	0	203.065	38.0767	202.039	12.0032
202.785	128.1	201.979	12.7907	202.279	0	201.28	0	203.065	5.19214	202.039	10.3768
202.786	70.5374	201.979	18.7584	202.279	0	201.28	0	203.066	0	202.04	5.6355
202.786	4.21178	201.979	18.8854	202.279	176.481	201.281	0	203.066	0	202.04	0
202.786	0	201.98	13.7536	202.28	279.792	201.281	72.2555	203.067	0	202.04	0
202.787	0	201.98	6.94355	202.28	317.448	201.281	188.718	203.067	0	202.041	0
202.787	0	201.98	0.017445	202.281	278.502	201.282	277.124	203.068	0	202.041	0
202.787	0	201.981	0	202.281	178.485	201.282	272.52	203.068	0	202.062	0
202.83	0	201.981	0	202.281	20.2699	201.282	177.253	203.069	0	202.062	0
202.831	0	201.981	0	202.282	0	201.283	35.126	203.069	0	202.062	0
202.831	0	201.982	0	202.282	0	201.283	0	203.069	18.787	202.063	0
202.831	0	201.985	0	202.282	0	201.283	0	203.07	45.6276	202.063	43.0067
202.832	36.4997	201.985	0	202.283	0	201.284	0	203.07	65.4977	202.063	148.111
202.832	271.502	201.986	0	202.369	0	201.284	0	203.07	65.0054	202.064	197.499
202.832	399.271	201.986	0	202.369	0	201.312	0	203.071	45.025	202.064	182.638
202.833	437.502	201.986	16.6997	202.37	0	201.312	0	203.071	24.2138	202.064	116.261
202.833	358.269	201.987	34.9423	202.37	0	201.313	0	203.071	11.9701	202.065	43.2005
202.833	191.405	201.987	44.5426	202.37	6.03408	201.313	0	203.072	3.87783	202.065	0
202.834	0	201.987	39.5309	202.371	92.192	201.313	96.8684	203.072	0	202.066	0
202.834	0	201.988	22.7688	202.371	155.316	201.314	199.119	203.072	0	202.066	0
202.834	0	201.988	5.67248	202.371	174.702	201.314	250.607	203.073	0	202.066	0
202.835	0	201.988	0	202.372	138.695	201.314	242.049	203.073	0	202.073	0
202.863	0	201.989	0	202.372	70.3003	201.315	171.011	203.075	0	202.073	0
202.863	0	201.989	0	202.372	0	201.315	46.6025	203.075	0	202.073	0
202.864	0	201.99	0	202.373	0	201.315	0	203.075	0	202.074	0
202.864	0	202.001	0	202.373	0	201.316	0	203.076	0	202.074	7.33071
202.864	17.267	202.002	0	202.373	0	201.316	0	203.076	10.5792	202.074	23.1612
202.865	118.205	202.002	0	202.375	0	201.316	0	203.076	54.7287	202.075	35.8404
202.865	252.206	202.002	0	202.375	0	201.401	0	203.077	116.469	202.075	37.7041
202.866	328.872	202.003	100.152	202.375	0	201.402	0	203.077	151.35	202.075	26.9701
202.866	293.659	202.003	223	202.376	0	201.402	0	203.077	139.016	202.076	9.56806
202.866	164.807	202.003	300.409	202.376	14.3062	201.402	0	203.078	87.2529	202.076	0
202.867	0	202.004	278.681	202.376	58.8826	201.403	125.545	203.078	28.7006	202.076	0
202.867	0	202.004	171.278	202.377	104.723	201.403	228.988	203.079	0	202.077	0
202.867	0	202.004	21.0095	202.377	121.93	201.403	270.47	203.079	0	202.077	0
202.868	0	202.005	0	202.377	98.3134	201.404	245.713	203.079	0	202.08	0
202.882	0	202.005	0	202.378	46.3841	201.404	165.646	203.08	0	202.08	0
202.882	0	202.006	0	202.378	0	201.404	44.7816	203.083	0	202.08	0
202.882	0	202.006	0	202.378	0	201.405	0	203.083	0	202.081	0
202.883	0	202.012	0	202.379	0	201.405	0	203.084	0	202.081	6.12152
202.883	16.4215	202.012	0	202.379	0	201.405	0	203.084	0	202.082	36.9839
202.883	65.9742	202.013	0	202.487	0	201.406	0	203.084	10.3323	202.082	72.4705
202.884	113.717	202.013	0	202.487	0	201.485	0	203.085	30.4585	202.082	90.4041
202.884	125.77	202.013	4.14517	202.488	0	201.486	0	203.085	45.1126	202.083	80.2513
202.884	92.9077	202.014	9.76384	202.488	0	201.486	0	203.085	44.9321	202.083	48.38
202.885	36.9036	202.014	12.5128	202.488	36.1203	201.486	0	203.086	30.4467	202.083	18.0071
202.885	0	202.014	10.5879	202.489	84.2512	201.487	19.057	203.086	10.0063	202.084	2.23532
202.885	0	202.015	5.44291	202.489	120.763	201.487	39.4937	203.086	0	202.084	0
202.886	0	202.015	1.14271	202.489	119.981	201.487	51.2482	203.087	0	202.084	0
202.886	0	202.015	0	202.49	80.4615	201.488	47.0971	203.087	0	202.085	0
202.897	0	202.016	0	202.49	8.0283	201.488	29.6115	203.087	0	202.085	0
202.898	0	202.016	0	202.49	0	201.488	38.8723	203.104	0	202.106	0
202.898	0	202.016	11.7203	202.491	0	201.489	206.944	203.105	0	202.107	0
202.898	0	202.017	78.7752	202.491	0	201.489	376.178	203.105	0	202.107	0
202.899	7.31773	202.017	216.945	202.491	0	201.489	445.854	203.105	0	202.107	0
202.899	108.228	202.017	341.658	202.516	0	201.49	377.961	203.106	14.1897	202.108	0.954154
202.899	236.02	202.018	364.367	202.516	0	201.49	201.808	203.106	40.5762	202.108	9.84148
202.9	307.425	202.018	271.301	202.516	0	201.49	49.7521	203.106	57.4117	202.108	24.2836
202.9	267.603	202.018	122.61	202.517	0	201.491	0	203.107	54.6292	202.109	33.9266
202.9	145.65	202.019	18.658	202.517	1.76234	201.491	0	203.107	34.9397	202.109	32.415
202.901	4.888	202.019	0.708851	202.517	154.294	201.491	0	203.107	13.9397	202.109	21.1457
202.901	0	202.019	0	202.518	236.561	201.492	0	203.108	2.42089	202.11	6.74437
202.901	0	202.02	0	202.518	276.37	201.506	0	203.108	0	202.11	0
202.902	0	202.02	0	202.518	251.594	201.506	0	203.108	0	202.11	0
202.902	0	202.02	10.5548	202.519	168.801	201.506	0	203.109	0	202.111	0
202.945	0	202.021	26.7604	202.519	0	201.507	0	203.109	0	202.111	0
202.945	0	202.021	35.8245	202.52	0	201.507	122.893	203.112	0	202.141	0
202.945	0	202.022	32.2748	202.52	0	201.507	234.328	203.112	0	202.142	0
202.946	0	202.022	18.9324	202.52	0	201.508	268.755	203.112	0	202.142	0
202.946	11.1039	202.022	4.00971	202.544	0	201.508	244.737	203.113	0	202.142	0
202.946	200.85	202.023	0	202.544	0	201.508	180.962	203.113	13.3521	202.143	6.23622
202.947	331.359	202.023	0	202.544	0	201.509	60.3614	203.114	32.8131	202.143	11.4273
202.947	365.41	202.023	0	202.545	0	201.509	0	203.114	42.3596	202.144	13.2153
202.947	284.266	202.024	0	202.545	11.1713	201.509	0	203.114	36.528	202.144	10.6987
202.948	147.627	202.061	0	202.545	24.7715	201.51	0	203.115	19.6976	202.144	5.4199
202.948	6.77915	202.062	0	202.546	33.5949	201.51	0	203.115	5.50047	202.145	0.736427
202.948	0	202.062	0	202.546	31.8823	201.517	0	203.115	0	202.145	0
202.949	0	202.062	0	202.547	20.292	201.518	0	203.116	0	202.145	0
202.949	0	202.063	23.3105	202.547	3.6251	201.518	0	203.116	0	202.146	0
202.949	0	202.063	194.708	202.547	0	201.518	0	203.116	0	202.146	0
203.061	0	202.063	340.791	202.548	0	201.519	80.454	203.141	0	202.178	0
203.061	0	202.064	404.247	202.548	0	201.519	191.713	203.141	0	202.178	0
203.062	0	202.064	351.18	202.548	0	201.52	263.09	203.141	0	202.178	0
203.062	0	202.064	207.664	202.563	0	201.52	249.641	203.142	0	202.179	0
203.062	14.9696	202.065	0	202.563	0	201.52	160.767	203.142	34.3425	202.179	22.9489
203.063	111.476	202.065	0	202.563	0	201.521	35.4517	203.142	193.194	202.179	94.8902
203.063	304.624	202.065	0	202.564	0	201.521	0	203.143	417.737	202.18	150.136
203.063	477.13	202.066	0	202.564	6.28747	201.521	0	203.143	565.905	202.18	179.782
203.064	500.773	202.08	0	202.564	94.5847	201.522	0	203.143	535.554	202.18	162.602
203.064	358.478	202.08	0	202.565	158.91	201.522	0	203.144	342.263	202.181	100.647
203.064	148.672	202.081	0	202.565	170.895	201.529	0	203.144	118.532	202.181	27.1878
203.065	23.4923	202.081	0	202.565	127.04	201.53	0	203.144	12.9951	202.181	10.7501
203.065	0.684107	202.081	8.03201	202.566	60.1929	201.53	0	203.145	0.983168	202.182	1.15831
203.065	0	202.082	18.5217	202.566	0	201.53	0	203.145	0	202.182	0
203.066	0	202.082	28.0131	202.566	0	201.531	9.06699	203.145	0	202.182	0
203.066	0	202.082	30.8267	202.567	0	201.531	18.8874	203.146	0	202.183	0
203.066	0	202.083	25.1253	202.567	0	201.531	23.7455	203.146	0	202.183	0
203.068	0	202.083	14.6641	202.591	0	201.532	21.4901	203.177	0	202.198	0
203.068	0	202.083	5.41834	202.591	0	201.532	13.6622	203.177	0	202.198	0
203.069	0	202.084	0.012336	202.592	0	201.532	3.55385	203.178	0	202.199	0
203.069	0	202.084	0	202.592	0	201.533	0	203.178	0	202.199	0
203.07	13.2922	202.085	0	202.592	37.7209	201.533	0	203.178	20.6615	202.199	0.11493
203.07	24.5984	202.085	0	202.593	84.7352	201.533	0	203.179	97.1424	202.2	5.50551
203.07	28.8973	202.085	0	202.593	108.341	201.534	0	203.179	208.101	202.2	11.3616
203.071	23.1942	202.107	0	202.593	91.021	201.633	0	203.179	271.79	202.2	14.3991
203.071	11.2531	202.107	0	202.594	46.7752	201.633	0	203.18	254.68	202.201	12.4872
203.071	2.38599	202.107	0	202.594	7.80292	201.633	0	203.18	164.866	202.201	6.9841
203.072	0	202.108	0	202.594	0	201.634	0	203.18	68.3025	202.201	0
203.072	0	202.108	17.6695	202.595	0	201.634	2.35004	203.181	12.5088	202.202	0
203.072	0	202.108	59.5025	202.595	0	201.634	10.6211	203.181	0	202.202	0
203.073	0	202.109	97.467	202.595	0	201.635	17.8913	203.181	0	202.202	0
203.12	0	202.109	105.838	202.621	0	201.635	20.2224	203.182	0	202.214	0
203.12	0	202.109	78.4817	202.621	0	201.635	16.3191	203.182	0	202.214	0
203.121	0	202.11	35.8788	202.621	0	201.636	7.85081	203.255	0	202.214	0
203.121	0	202.11	118.746	202.622	0	201.636	0	203.255	0	202.215	0
203.121	15.3262	202.11	235.16	202.622	1.36693	201.636	0	203.255	0	202.215	20.8556
203.122	65.0609	202.111	297.462	202.622	151.661	201.637	0	203.256	0	202.215	192.214
203.122	125.284	202.111	268.176	202.623	245.866	201.637	0	203.256	49.1214	202.216	773.246
203.122	163.608	202.111	168.354	202.623	280.738	201.652	0	203.256	115.579	202.216	1459.37
203.123	154.738	202.112	28.3377	202.623	226.185	201.653	0	203.257	157.201	202.216	1819.96
203.123	104.739	202.112	0	202.624	115.082	201.653	0	203.257	144.446	202.217	1601.07
203.123	43.1158	202.112	0	202.624	10.0213	201.653	0	203.257	86.0214	202.217	965.685
203.124	0	202.113	0	202.624	0	201.654	60.8013	203.258	5.17752	202.217	327.446
203.124	0	202.113	0	202.625	0	201.654	141.84	203.258	0	202.218	39.5005
203.124	0	202.134	0	202.625	0	201.654	203.009	203.258	0	202.218	7.4146
203.125	0	202.134	0	202.625	0	201.655	217.673	203.259	0	202.219	0.068117
203.135	0	202.134	0	202.628	0	201.655	174.862	203.259	0	202.219	0
203.135	0	202.135	0	202.629	0	201.655	46.6158	203.265	0	202.219	0
203.135	0	202.135	15.9798	202.629	0	201.656	0	203.265	0	202.22	0
203.136	0	202.135	40.0804	202.629	0	201.656	0	203.266	0	202.22	0
203.136	13.9318	202.136	56.8516	202.63	10.4615	201.656	0	203.266	0	202.302	0
203.136	175.102	202.136	57.2398	202.63	72.752	201.657	0	203.266	4.7626	202.302	0
203.137	285.532	202.136	40.1037	202.63	130.93	201.722	0	203.267	21.1617	202.303	0
203.137	312.225	202.137	11.7191	202.631	161.306	201.722	0	203.267	40.8907	202.303	0
203.137	230.858	202.137	0	202.631	144.455	201.723	0	203.267	51.6236	202.303	7.80521
203.138	99.9387	202.137	0	202.631	87.1774	201.723	0	203.268	45.1589	202.304	15.5121
203.138	0	202.138	0	202.632	0	201.724	62.9705	203.268	25.8554	202.304	19.3141
203.138	0	202.138	0	202.632	0	201.724	157.108	203.268	7.37569	202.304	16.7734
203.139	0	202.139	0	202.632	0	201.724	216.64	203.269	0	202.305	9.09292
203.139	0	202.139	0	202.633	0	201.725	201.765	203.269	0	202.305	2.14118
203.141	0	202.14	0	202.672	0	201.725	126.137	203.269	0	202.305	0
203.141	0	202.14	0	202.673	0	201.725	34.1109	203.27	0	202.306	0
203.141	0	202.14	17.0768	202.673	0	201.726	0	203.336	0	202.306	0
203.142	0	202.141	29.1964	202.673	0	201.726	0	203.336	0	202.306	0
203.142	28.2536	202.141	31.6179	202.674	28.1746	201.726	0	203.336	0	202.423	0
203.142	96.7337	202.141	22.4038	202.674	128.058	201.727	0	203.337	0	202.424	0
203.143	213.429	202.142	8.44537	202.674	192.525	201.763	0	203.337	73.1386	202.424	0
203.143	297.379	202.142	0	202.675	201.26	201.763	0	203.337	117.553	202.424	0
203.143	298.142	202.142	0	202.675	148.105	201.764	0	203.338	129.36	202.425	0.53452
203.144	209.169	202.143	0	202.675	65.7584	201.764	0	203.338	101.752	202.425	37.6051
203.144	90.4712	202.143	0	202.676	0	201.764	62.5325	203.339	52.9683	202.425	62.4037
203.144	0	202.178	0	202.676	0	201.765	194.072	203.339	0.204519	202.426	70.0358
203.145	0	202.178	0	202.676	0	201.765	299.741	203.339	0	202.426	54.7173
203.145	0	202.179	0	202.677	0	201.765	311.906	203.34	0	202.426	26.6701
203.145	0	202.179	0	202.72	0	201.766	231.437	203.34	0	202.427	2.58777
203.175	0	202.179	25.3188	202.72	0	201.766	87.3457	203.34	0	202.427	0
203.175	0	202.18	96.8176	202.72	0	201.766	0	203.351	0	202.427	0
203.175	0	202.18	169.883	202.721	0	201.767	0	203.351	0	202.428	0
203.176	0	202.18	197.409	202.721	1.34984	201.767	0	203.351	0	202.428	0
203.176	50.8584	202.181	164.315	202.721	107.526	201.767	0	203.352	0	202.46	0
203.176	228.29	202.181	88.5952	202.722	222.652	201.801	0	203.352	14.1102	202.461	0
203.177	358.142	202.181	24.2416	202.722	293.508	201.801	0	203.352	46.5182	202.461	0
203.177	381.188	202.182	0	202.722	427.257	201.801	0	203.353	71.0675	202.461	0
203.177	267.919	202.182	0	202.723	407.437	201.802	0	203.353	73.3559	202.462	6.18828
203.178	93.8455	202.182	0	202.723	263.381	201.802	78.6079	203.353	52.5125	202.462	30.7941
203.178	0	202.183	0	202.723	219.314	201.802	255.459	203.354	19.7808	202.462	43.6958
203.178	0	202.214	0	202.724	140.587	201.803	353.723	203.354	0	202.463	44.8958
203.179	9.39335	202.215	0	202.724	15.6085	201.803	341.126	203.354	0	202.463	34.2536
203.179	22.7531	202.215	0	202.724	0	201.803	222.433	203.355	0	202.464	16.7513
203.179	30.1838	202.215	0	202.725	0	201.804	81.1112	203.355	0	202.464	0
203.18	26.4595	202.216	193.702	202.725	0	201.804	0	203.355	0	202.464	0
203.18	14.6251	202.216	546.134	202.725	0	201.804	0	203.356	0	202.465	0
203.18	3.12776	202.216	809.425	202.736	0	201.805	0	203.356	0	202.465	0
203.181	0	202.217	818.571	202.736	0	201.805	0	203.356	0	202.551	0
203.181	0	202.217	573.536	202.737	0	201.806	0	203.357	5.38095	202.552	0
203.181	0	202.217	258.488	202.737	0	201.806	0	203.357	22.135	202.552	0
203.182	0	202.218	43.7681	202.737	27.3785	201.807	0	203.357	38.0518	202.552	0
203.182	0	202.218	1.36079	202.738	61.3675	201.807	0	203.358	42.5883	202.553	2.18411
203.182	12.4978	202.218	0	202.738	81.2361	201.807	96.1202	203.358	32.9904	202.553	26.1289
203.183	133.009	202.219	0	202.738	75.1326	201.808	155.809	203.358	14.3243	202.553	41.3059
203.183	340.01	202.219	0	202.739	47.2815	201.808	180.858	203.359	0	202.554	45.1393
203.183	512.537	202.219	0	202.739	11.3436	201.808	167.522	203.359	0	202.554	34.6501
203.184	525.904	202.22	0	202.739	0	201.809	116.121	203.359	0	202.554	16.2048
203.184	369.503	202.22	0	202.74	0	201.809	27.0144	203.36	0	202.555	0.351398
203.184	152.891	202.22	0	202.74	0	201.809	0	203.385	0	202.555	0
203.185	0	202.221	0	202.74	0	201.81	0	203.386	0	202.555	0
203.185	0	202.221	146.325	202.741	0	201.81	0	203.386	0	202.556	0
203.186	0	202.222	284.671	202.741	0	201.811	0	203.386	0	202.556	0
203.186	0	202.222	337.878	202.742	0	201.819	0	203.387	81.1415	202.57	0
203.222	0	202.222	274.05	202.742	0	201.82	0	203.387	209.4	202.571	0
203.223	0	202.223	143.843	202.742	107.592	201.82	0	203.387	286.634	202.571	0
203.223	0	202.223	21.1487	202.743	206.071	201.82	0	203.388	276.132	202.572	0
203.223	0	202.223	0	202.743	243.001	201.821	83.073	203.388	189.857	202.572	1.95872
203.224	10.9566	202.224	0	202.744	192.665	201.821	169.636	203.388	58.8379	202.572	23.308
203.224	23.1681	202.224	0	202.744	89.9048	201.821	215.213	203.389	0	202.573	36.6051
203.224	28.2823	202.224	0	202.744	19.1723	201.822	195.504	203.389	0	202.573	40.5845
203.225	24.4127	202.275	0	202.745	0	201.822	120.021	203.389	24.4171	202.573	31.5113
203.225	14.6221	202.275	0	202.745	0	201.822	29.8508	203.39	49.8585	202.574	14.7593
203.225	3.3302	202.276	0	202.745	0	201.823	0	203.39	61.109	202.574	0.471096
203.226	0	202.276	0	202.746	0	201.823	0	203.39	54.4812	202.574	0
203.226	0	202.276	9.79323	202.83	0	201.823	0	203.391	34.0551	202.575	0
203.226	0	202.277	119.098	202.831	0	201.824	0	203.391	7.96244	202.575	0
203.227	0	202.277	271.797	202.831	0	201.842	0	203.391	0	202.575	0
203.241	0	202.277	356.082	202.832	0	201.842	0	203.392	0	202.621	0
203.241	0	202.278	310.545	202.832	63.364	201.843	0	203.392	0	202.622	0
203.242	0	202.278	171.481	202.832	152.221	201.843	0	203.392	0	202.622	0
203.242	0	202.278	0	202.833	198.224	201.843	61.1962	203.48	0	202.622	0
203.242	2.68597	202.279	0	202.833	162.918	201.844	116.485	203.481	0	202.623	4.04721
203.243	198.718	202.279	0	202.833	76.8832	201.844	148.706	203.481	0	202.623	9.26956
203.243	413.156	202.279	0	202.834	10.2658	201.845	144.662	203.481	0	202.623	12.2138
203.243	505.792	202.319	0	202.834	0	201.845	104.576	203.482	55.7012	202.624	11.1614
203.244	401.616	202.32	0	202.834	0	201.845	22.3575	203.482	182.789	202.624	6.96831
203.244	183.374	202.32	0	202.835	0	201.846	0	203.482	243	202.624	1.18508
203.244	0	202.32	0	202.835	0	201.846	0	203.483	240.345	202.625	6.02352
203.245	0	202.321	76.3773	202.844	0	201.846	0	203.483	177.387	202.625	26.5642
203.245	0	202.321	143.473	202.844	0	201.847	0	203.483	75.6767	202.626	43.5243
203.245	0	202.321	160.096	202.845	0	201.877	0	203.484	0	202.626	66.8737
203.273	0	202.322	120.077	202.845	0	201.877	0	203.484	0	202.626	76.0507
203.273	0	202.322	56.6988	202.845	5.65065	201.877	0	203.484	0	202.627	65.4516
203.273	0	202.322	11.7983	202.846	83.0676	201.878	0	203.485	0	202.627	31.9791
203.274	0	202.323	0	202.846	139.446	201.878	82.9207	203.503	0	202.627	49.0415
203.274	7.11927	202.323	0	202.846	161.564	201.879	210.659	203.503	0	202.628	92.364
203.274	190.165	202.323	0	202.847	139.508	201.879	298.095	203.503	0	202.628	124.265
203.275	332.14	202.324	0	202.847	84.8305	201.879	287.927	203.504	0	202.628	122.143
203.275	415.568	202.412	0	202.847	3.53586	201.88	192.086	203.504	55.5193	202.629	85.2623
203.276	397	202.413	0	202.848	0	201.88	47.2506	203.504	153.249	202.629	33.129
203.276	279.23	202.413	0	202.848	0	201.88	0	203.505	221.657	202.629	0
203.276	0	202.413	0	202.848	0	201.881	0	203.505	224.369	202.63	0
203.277	0	202.414	92.9308	202.849	19.3605	201.881	0	203.505	157.925	202.63	0
203.277	0	202.414	234.671	202.849	42.9091	201.881	0	203.506	49.8903	202.63	0
203.277	0	202.414	329.493	202.849	53.989	201.914	0	203.506	0	202.631	0
203.354	0	202.415	312.084	202.85	45.1589	201.915	0	203.506	0	202.631	0
203.354	0	202.415	202.291	202.85	24.2274	201.915	0	203.507	0	202.631	0
203.355	0	202.415	42.0475	202.85	5.71163	201.915	0	203.507	0	202.632	16.0307
203.355	0	202.416	0	202.851	0	201.916	10.9366	203.529	0	202.632	65.4565
203.355	9.84673	202.416	0	202.851	0	201.916	25.1459	203.529	0	202.632	107.007
203.356	50.1588	202.416	0	202.851	0	201.916	31.6533	203.529	0	202.633	118.67
203.356	84.0969	202.417	0	202.852	0	201.917	27.5445	203.53	0	202.633	90.4055
203.356	94.2994	202.621	0	202.859	0	201.917	15.8595	203.53	53.736	202.633	40.2526
203.357	74.7176	202.622	0	202.86	0	201.917	4.62142	203.53	204.046	202.634	0
203.357	36.3863	202.622	0	202.86	0	201.918	0	203.531	321.107	202.634	0
203.357	0	202.622	0	202.86	0	201.918	0	203.531	369.882	202.634	0
203.358	0	202.623	68.2396	202.861	3.21538	201.918	0	203.532	323.761	202.635	0
203.358	0	202.623	106.032	202.861	50.4996	201.919	0	203.532	166.87	202.64	0
203.358	0	202.623	114.839	202.861	88.2472	201.925	0	203.532	0	202.64	0
203.41	0	202.624	96.0187	202.862	101.395	201.925	0	203.533	0	202.641	0
203.411	0	202.624	58.5192	202.862	84.683	201.926	0	203.533	0	202.641	0
203.411	0	202.624	41.1455	202.862	48.7965	201.926	0	203.533	0	202.641	45.6805
203.411	0	202.625	52.5447	202.863	0	201.926	6.59321	203.545	0	202.642	78.3068
203.412	18.0335	202.625	61.7131	202.863	0	201.927	22.3784	203.545	0	202.642	93.1754
203.412	84.7097	202.625	52.3225	202.863	0	201.927	28.764	203.545	0	202.642	91.2964
203.412	117.284	202.626	30.211	202.864	0	201.927	27.1455	203.546	0	202.643	72.2622
203.413	115.682	202.626	5.50284	202.89	0	201.928	17.4413	203.546	74.5456	202.643	19.8375
203.413	81.1801	202.626	0	202.891	0	201.928	5.74629	203.546	150.058	202.643	0
203.413	32.8272	202.627	0	202.891	0	201.929	0	203.547	198.304	202.644	0
203.414	0	202.627	0	202.891	0	201.929	0	203.547	190.702	202.644	0
203.414	0	202.628	0	202.892	0.731592	201.929	0	203.547	134.548	202.644	0
203.414	0	202.63	0	202.892	26.2082	201.93	0	203.548	63.6533	202.683	0
203.415	0	202.63	0	202.892	68.0782	201.938	0	203.548	3.43845	202.683	0
203.444	0	202.631	0	202.893	96.6691	201.939	0	203.548	0	202.683	0
203.445	0	202.631	0	202.893	91.9498	201.939	0	203.549	0	202.684	0
203.445	0	202.631	122.323	202.894	57.3138	201.939	0	203.549	0	202.684	5.00364
203.445	0	202.632	315.595	202.894	4.75281	201.94	24.518	203.549	0	202.684	9.88997
203.446	9.71955	202.632	445.83	202.894	0	201.94	134.556	203.792	0	202.685	11.9687
203.446	159.974	202.632	436.248	202.895	0	201.94	210.803	203.792	0	202.685	10.5269
203.446	311.712	202.633	307.469	202.895	0	201.941	225.959	203.793	0	202.685	6.50625
203.447	401.538	202.633	143.065	202.895	0	201.941	172.61	203.793	0	202.686	5.44283
203.447	369.533	202.633	6.29638	202.996	0	201.941	82.0718	203.793	86.297	202.686	27.1409
203.447	229.33	202.634	0	202.997	0	201.942	0	203.794	268.657	202.686	55.2662
203.448	0	202.634	0	202.997	0	201.942	0	203.794	383.38	202.687	69.5196
203.448	0	202.634	0	202.997	0	201.942	0	203.794	372.141	202.687	60.6377
203.448	0	202.635	0	202.998	173.678	201.943	0	203.795	241.902	202.687	33.5651
203.449	0	202.689	0	202.998	282.187	201.945	0	203.795	80.2166	202.688	0
203.467	0	202.69	0	202.998	316.813	201.945	0	203.795	0	202.688	0
203.467	0	202.69	0	202.999	267.881	201.945	0	203.796	0	202.688	0
203.468	0	202.69	0	202.999	160.41	201.946	0	203.796	0	202.689	0
203.468	0	202.691	0.394135	202.999	31.9409	201.946	7.23538	203.797	0	202.773	0
203.468	1.42484	202.691	178.559	203	0	201.946	16.4451	203.802	0	202.773	0
203.469	77.6669	202.691	342.465	203	0	201.947	21.2442	203.803	0	202.773	0
203.469	130.552	202.692	419.575	203	0	201.947	19.3721	203.803	0	202.774	0
203.469	147.572	202.692	356.479	203.001	0	201.947	12.0024	203.803	0	202.774	16.7339
203.47	116.808	202.693	197.359	203.061	0	201.948	3.62392	203.804	13.9191	202.774	71.6672
203.47	58.0435	202.693	19.7605	203.062	0	201.948	0	203.804	37.71	202.775	100.07
203.47	0	202.693	0	203.062	0	201.948	0	203.804	48.9592	202.775	100.302
203.471	0	202.694	0	203.062	0	201.949	0	203.805	45.0846	202.775	74.5897
203.471	0	202.694	0	203.063	7.75648	201.949	0	203.805	28.998	202.776	35.566
203.472	0	202.694	0	203.063	103.277	201.968	0	203.805	9.66776	202.776	0
203.483	0	202.751	0	203.063	217.413	201.969	0	203.806	0	202.776	0
203.483	0	202.751	0	203.064	300.194	201.969	0	203.806	0	202.777	0
203.484	0	202.751	0	203.064	294.878	201.969	0	203.807	0	202.777	0
203.484	0	202.752	0	203.064	203.953	201.97	64.6975	203.807	0	202.803	0
203.484	52.7355	202.752	28.9599	203.065	82.4701	201.97	146.985	203.827	0	202.803	0
203.485	124.096	202.752	231.964	203.065	16.2837	201.97	198.024	203.828	0	202.804	0
203.485	160.056	202.753	378.603	203.065	1.26416	201.971	203.086	203.828	0	202.804	0
203.485	129.374	202.753	423.507	203.066	0	201.971	161.447	203.828	0	202.804	9.42051
203.486	56.2117	202.753	336.525	203.066	0	201.971	58.0262	203.829	25.614	202.805	55.5943
203.486	0.61289	202.754	170.317	203.066	0	201.972	0	203.829	103.659	202.805	78.7376
203.486	0	202.754	0	203.067	0	201.972	0	203.829	160.993	202.806	80.0125
203.487	0	202.754	0	203.067	0	201.972	0	203.83	178.697	202.806	60.3683
203.487	0	202.755	0	203.067	0	201.973	0	203.83	149.427	202.806	30.6753
203.487	0	202.755	0	203.068	0	202.001	0	203.83	75.8578	202.807	0
203.491	0	202.774	0	203.068	0	202.001	0	203.831	0	202.807	0
203.492	0	202.774	0	203.068	4.06967	202.002	0	203.831	0	202.807	0
203.492	0	202.774	0	203.069	61.6839	202.002	0	203.831	0	202.808	0
203.493	0	202.775	0	203.069	92.3872	202.002	18.6024	203.832	0	202.885	0
203.493	23.6231	202.775	41.3288	203.069	100.922	202.003	40.3703	203.891	0	202.885	0
203.493	247.675	202.775	97.5925	203.07	81.1073	202.003	52.1786	203.891	0	202.885	0
203.494	435.127	202.776	133.629	203.07	42.6975	202.003	47.0849	203.892	0	202.886	0
203.494	524.829	202.776	124.119	203.07	2.14206	202.004	28.9735	203.892	0	202.886	1.00834
203.494	455.991	202.776	74.9475	203.071	0	202.004	3.62358	203.892	82.3316	202.886	5.69965
203.495	256.455	202.777	19.7512	203.071	0	202.004	0	203.893	172.778	202.887	10.396
203.495	0	202.777	0	203.071	0	202.005	0	203.893	217.542	202.887	12.3317
203.495	0	202.777	0	203.072	0	202.005	0	203.893	188.695	202.887	10.2888
203.496	0	202.778	0	203.081	0	202.005	0	203.894	105.236	202.888	5.23145
203.496	0	202.778	0	203.081	0	202.015	0	203.894	19.6819	202.888	0
203.539	0	202.798	0	203.081	0	202.015	0	203.895	0	202.888	0
203.539	0	202.798	0	203.082	0	202.016	0	203.895	0	202.889	0
203.539	0	202.798	0	203.082	10.8761	202.016	0	203.895	0	202.889	0
203.54	0	202.799	0	203.082	30.5109	202.016	7.91469	203.896	0	202.932	0
203.54	25.604	202.799	19.3141	203.083	46.0127	202.017	67.6794	203.899	0	202.932	0
203.54	219.592	202.799	68.3849	203.083	46.0806	202.017	172.347	203.9	0	202.932	0
203.541	384.25	202.8	88.9254	203.083	30.7821	202.017	261.891	203.9	0	202.933	0
203.541	488.191	202.8	86.445	203.084	7.89253	202.018	275.703	203.9	0	202.933	3.84417
203.541	473.277	202.8	62.7959	203.084	0	202.018	199.818	203.901	31.3832	202.933	9.67114
203.542	345.449	202.801	28.8769	203.085	0	202.018	83.3756	203.901	149.39	202.934	13.6211
203.542	166.348	202.801	0	203.085	0.018511	202.019	20.2206	203.901	248.544	202.934	13.0661
203.542	0	202.801	0	203.085	8.22074	202.019	0.231699	203.902	276.738	202.934	8.39227
203.543	0	202.802	0	203.086	16.7701	202.019	0	203.902	212.26	202.935	1.58434
203.543	0	202.802	0	203.086	19.819	202.02	0	203.902	91.0467	202.935	0
203.543	0	202.88	0	203.086	14.7345	202.02	0	203.903	0	202.935	0
203.703	0	202.88	0	203.087	5.55078	202.02	0	203.903	0	202.936	0
203.703	0	202.88	0	203.087	0.588053	202.034	0	203.903	0	202.936	0
203.703	0	202.881	0	203.087	0	202.034	0	203.904	0	202.949	0
203.704	0	202.881	73.2519	203.088	0	202.034	0	203.925	0	202.949	0
203.704	10.5149	202.882	198.308	203.088	0	202.035	0	203.925	0	202.95	0
203.704	62.834	202.882	288.606	203.088	0	202.035	0.097423	203.925	0	202.95	0
203.705	113.95	202.882	270.608	203.104	0	202.035	3.32846	203.926	0	202.95	4.86584
203.705	139.405	202.883	156.648	203.105	0	202.036	8.40258	203.926	63.1524	202.951	10.5334
203.705	124.233	202.883	33.7198	203.105	0	202.036	12.0263	203.926	164.83	202.951	12.9757
203.706	70.6135	202.883	0	203.105	0	202.036	11.7843	203.927	226.345	202.951	10.3888
203.706	3.48291	202.884	0	203.106	87.7639	202.037	8.04953	203.927	211.268	202.952	4.89838
203.706	0	202.884	0	203.106	231.302	202.037	3.28121	203.927	131.444	202.952	0.455205
203.707	0	202.884	0	203.106	344.483	202.037	0	203.928	33.5098	202.953	0
203.707	0	202.885	0	203.107	423.875	202.038	0	203.928	0	202.953	0
203.707	0	202.885	50.045	203.107	391.276	202.038	0	203.928	18.8842	202.953	0
203.818	0	202.885	105.434	203.107	280.277	202.038	0	203.929	86.4978	202.954	0
203.819	0	202.886	140.357	203.108	155.499	202.039	0	203.929	165.265	202.983	0
203.819	0	202.886	135.06	203.108	64.0001	202.04	0	203.929	216.327	202.984	0
203.819	0	202.886	92.6935	203.109	2.31279	202.04	0	203.93	205.121	202.984	0
203.82	21.309	202.887	40.0209	203.109	0	202.04	0	203.93	137.346	202.984	0
203.82	195.51	202.887	8.11962	203.109	0	202.041	71.8481	203.93	52.9178	202.985	1.83381
203.82	318.592	202.887	0	203.11	0	202.041	187.188	203.931	0	202.985	6.84625
203.821	374.945	202.888	0	203.11	0	202.042	268.507	203.931	0	202.985	10.8718
203.821	328.701	202.888	0	203.119	0	202.042	263.647	203.931	0	202.986	11.4861
203.821	193.104	202.888	0	203.12	0	202.042	176.043	203.932	0	202.986	7.98542
203.822	0	202.939	0	203.12	0	202.043	50.8631	203.968	0	202.986	2.86671
203.822	0	202.939	0	203.12	0	202.043	0	203.969	0	202.987	0
203.822	0	202.939	0	203.121	36.2802	202.043	0	203.969	0	202.987	0
203.823	0	202.94	0	203.121	67.3321	202.044	0	203.969	0	202.987	0
203.839	0	202.94	18.7907	203.121	79.6231	202.044	0	203.97	55.9787	202.988	0
203.839	0	202.94	44.0885	203.122	66.9267	202.049	0	203.97	123.471	202.994	0
203.839	0	202.941	58.0122	203.122	38.3293	202.049	0	203.97	156.33	202.995	0
203.84	0	202.941	55.2243	203.122	7.00045	202.05	0	203.971	132.908	202.995	0
203.84	25.4542	202.941	38.4942	203.123	0	202.05	0	203.971	72.4884	202.995	0
203.84	246.828	202.942	13.4032	203.123	0	202.05	12.9988	203.972	3.10533	202.996	0.019129
203.841	416.177	202.942	0	203.123	0	202.051	19.7862	203.972	0	202.996	49.1989
203.841	467.509	202.943	0	203.124	0	202.051	20.7778	203.972	0	202.996	88.1885
203.841	358.165	202.943	0	203.128	0	202.051	19.5438	203.973	0	202.997	108.794
203.842	160.103	202.943	0	203.128	0	202.052	16.3423	203.973	0	202.997	98.309
203.842	0	202.952	0	203.129	0	202.052	5.14349	203.974	0	202.997	63.2568
203.842	0	202.952	0	203.129	0	202.052	0	203.974	0	202.998	6.73676
203.843	0	202.953	0	203.129	8.33975	202.053	0	203.975	0	202.998	0
203.843	0	202.953	0	203.13	24.02	202.053	0	203.975	0	202.998	0
203.848	0	202.953	26.3623	203.13	38.9393	202.053	0	203.975	32.6678	202.999	0
203.849	0	202.954	49.7882	203.13	43.4581	202.08	0	203.976	95.2794	202.999	0
203.849	0	202.954	55.1857	203.131	33.7532	202.08	0	203.976	119.939	203.027	0
203.849	0	202.954	41.9008	203.131	16.2236	202.081	0	203.976	115.751	203.027	0
203.85	27.6768	202.955	19.7627	203.132	3.50591	202.081	0	203.977	84.3781	203.028	0
203.85	72.115	202.955	4.67644	203.132	0	202.081	6.70341	203.977	34.5319	203.028	0
203.85	99.9512	202.956	0	203.132	0	202.082	13.4952	203.977	0	203.028	5.0775
203.851	93.4997	202.956	0	203.133	0	202.082	16.9198	203.978	0	203.029	25.6206
203.851	58.0729	202.956	0	203.133	0	202.082	14.8223	203.978	0	203.029	39.2214
203.851	15.5528	202.957	0	203.14	0	202.083	8.67459	203.978	0	203.029	43.5708
203.852	0	203.061	0	203.141	0	202.083	0.5899	204.014	0	203.03	35.8821
203.852	0	203.061	0	203.141	0	202.083	0	204.014	0	203.03	19.3485
203.852	0	203.062	0	203.141	0	202.084	0	204.014	0	203.03	0
203.853	0	203.062	0	203.142	5.57829	202.084	0	204.015	0	203.031	0
203.905	0	203.063	8.02669	203.142	149.163	202.084	0	204.015	79.8777	203.031	0
203.905	0	203.063	69.0065	203.143	425.867	202.107	0	204.015	296.175	203.031	0
203.906	0	203.063	192.973	203.143	654.189	202.107	0	204.016	467.427	203.061	0
203.906	0	203.064	329.542	203.143	681.677	202.107	0	204.016	501.79	203.061	0
203.907	32.6404	203.064	401.533	203.144	492.404	202.108	0	204.016	371.049	203.062	0
203.907	267.527	203.064	351.338	203.144	212.781	202.108	2.7907	204.017	146	203.062	0
203.907	485.243	203.065	206.764	203.144	45.1981	202.108	20.5393	204.017	0	203.062	0.659385
203.908	583.667	203.065	77.6863	203.145	1.97121	202.109	36.6786	204.017	0	203.063	30.8362
203.908	491.425	203.065	19.5119	203.145	0	202.109	42.5399	204.018	0	203.063	164.981
203.908	260.034	203.066	2.46934	203.145	0	202.109	35.0136	204.018	0	203.063	425.024
203.909	0	203.066	0	203.146	0	202.11	18.9183	204.052	0	203.064	689.071
203.909	0	203.066	0	203.146	0	202.11	2.3618	204.052	0	203.064	785.204
203.909	0	203.067	0	203.171	0	202.11	0	204.053	0	203.064	646.227
203.91	0	203.067	0	203.171	0	202.111	0	204.053	0	203.065	372.267
203.969	0	203.068	0	203.172	0	202.111	0	204.053	24.4784	203.065	139.233
203.97	0	203.068	0	203.172	0	202.111	0	204.054	111.387	203.065	25.1359
203.97	0	203.069	0	203.172	8.26621	202.139	0	204.054	203.892	203.066	1.19511
203.97	0	203.069	0	203.173	21.0733	202.139	0	204.054	241.137	203.066	0
203.971	17.4389	203.069	19.0322	203.173	30.943	202.139	0	204.055	199.448	203.066	0
203.971	42.6445	203.07	61.2585	203.173	33.0775	202.14	0	204.055	95.5676	203.067	0
203.971	55.7044	203.07	102.095	203.174	26.7726	202.14	14.8493	204.055	0	203.067	0
203.972	49.9616	203.07	114.677	203.174	15.5816	202.14	25.7858	204.056	0	203.068	0
203.972	29.7957	203.071	89.0323	203.174	3.61357	202.141	31.049	204.056	0	203.068	0
203.972	8.02165	203.071	39.5603	203.175	0	202.141	27.8332	204.057	0	203.069	0
203.973	0	203.071	6.1662	203.175	0	202.141	17.4948	204.057	13.694	203.069	0
203.973	0	203.072	0	203.175	0	202.142	1.42132	204.057	35.01	203.069	0.193815
203.974	0	203.072	0	203.176	0	202.142	0	204.058	51.1583	203.07	12.0915
203.974	0	203.072	0	203.177	0	202.142	0	204.058	51.3944	203.07	24.7449
204.022	0	203.073	0	203.177	0	202.143	1.79803	204.058	35.0347	203.07	30.1048
204.022	0	203.075	0	203.178	0	202.143	20.1572	204.059	8.50481	203.071	24.1593
204.022	0	203.075	0	203.178	0	202.143	39.1861	204.059	0	203.071	11.7185
204.023	0	203.076	0	203.178	120.096	202.144	46.6093	204.059	0	203.072	1.68872
204.023	109.087	203.076	0	203.179	295.175	202.144	38.4131	204.06	0	203.072	0
204.023	201.985	203.076	17.5179	203.179	426.091	202.144	20.3357	204.06	0	203.072	0
204.024	242.463	203.077	44.7172	203.179	420.076	202.145	2.61676	204.065	0	203.073	0
204.024	212.934	203.077	65.8861	203.18	335.284	202.145	0	204.066	0	203.073	0.849588
204.024	137.187	203.077	66.1656	203.18	221.557	202.145	0	204.066	0	203.073	5.75696
204.025	0	203.078	45.1585	203.18	129.853	202.146	0	204.067	0	203.074	12.2728
204.025	0	203.078	17.5598	203.181	83.947	202.146	0	204.067	3.65589	203.074	16.5457
204.025	0	203.078	3.50144	203.181	39.0476	202.178	0	204.067	11.1746	203.074	15.7039
204.026	0	203.079	0	203.181	0.896552	202.178	0	204.068	15.2612	203.075	10.2275
204.085	0	203.079	0	203.182	0	202.178	0	204.068	14.6123	203.075	3.65686
204.085	0	203.079	0	203.182	0	202.179	0	204.068	10.1816	203.075	0
204.085	0	203.08	0	203.182	0	202.179	2.61917	204.069	3.94832	203.076	0
204.086	0	203.088	0	203.183	0	202.179	31.1485	204.069	0	203.076	0
204.086	112.522	203.089	0	203.237	0	202.18	90.2807	204.069	0	203.076	0.287703
204.086	196.494	203.089	0	203.237	0	202.18	133.958	204.07	0	203.077	6.35135
204.087	225.934	203.089	0	203.238	0	202.181	136.602	204.07	0	203.077	13.8209
204.087	183.026	203.09	2.62838	203.238	0	202.181	94.9038	204.085	0	203.077	17.7705
204.088	95.5948	203.09	8.51797	203.238	6.55827	202.181	38.2243	204.085	0	203.078	15.2052
204.088	86.5951	203.09	33.4529	203.239	19.7394	202.182	5.74763	204.086	0	203.078	7.87626
204.088	205.009	203.091	55.3291	203.239	30.5481	202.182	0	204.086	0	203.078	0
204.089	439.326	203.091	60.198	203.239	30.8068	202.182	0	204.086	10.0445	203.079	0
204.089	577.469	203.091	46.9674	203.24	20.268	202.183	0	204.087	19.0746	203.079	0
204.089	537.787	203.092	24.5485	203.24	4.3844	202.183	0	204.087	21.4156	203.079	0
204.09	313.405	203.092	6.14406	203.24	0	202.214	0	204.087	15.5069	203.103	0
204.09	115.809	203.092	0	203.241	0	202.215	0	204.088	5.91002	203.103	0
204.09	0	203.093	0	203.241	0	202.215	0	204.088	0.642358	203.103	0
204.091	0	203.093	0	203.241	0	202.215	0	204.088	0	203.104	0
204.091	0	203.093	0	203.247	0	202.216	41.05	204.089	0	203.104	11.2892
204.091	0	203.104	0	203.248	0	202.216	142.493	204.089	0	203.104	17.6432
204.122	0	203.105	0	203.248	0	202.216	230.139	204.089	0	203.105	18.8256
204.122	0	203.105	0	203.248	0	202.217	249.234	204.1	0	203.105	13.9981
204.122	0	203.105	0	203.249	21.3628	202.217	191.004	204.101	0	203.105	6.19808
204.123	0	203.106	27.0822	203.249	43.4352	202.217	81.7457	204.101	0	203.106	19.5437
204.123	8.6873	203.106	63.9824	203.249	55.2511	202.218	15.6277	204.101	0	203.106	70.3594
204.123	45.3557	203.106	89.3591	203.25	50.2515	202.218	0	204.102	67.2922	203.107	115.493
204.124	99.8891	203.107	90.9508	203.25	30.7306	202.218	0	204.102	191.177	203.107	126.428
204.124	133.569	203.107	65.5359	203.25	4.94714	202.219	0	204.102	270.483	203.107	97.2561
204.125	124.781	203.107	22.6568	203.251	0	202.219	0	204.103	254.887	203.108	48.2288
204.125	79.8208	203.108	0	203.251	0	202.229	0	204.103	156.988	203.108	11.3953
204.125	29.5114	203.108	0	203.251	0	202.229	0	204.104	45.8407	203.108	1.51768
204.126	3.86545	203.109	0	203.252	0	202.23	0	204.104	0	203.109	0
204.126	0	203.109	0	203.297	0	202.23	0	204.104	0	203.109	0
204.126	0	203.122	0	203.298	0	202.23	35.4014	204.105	0	203.109	0
204.127	0	203.122	0	203.298	0	202.231	138.754	204.105	0	203.11	0
204.127	0	203.122	0	203.298	0	202.231	207.737	204.122	0	203.112	0
204.136	0	203.123	0	203.299	101.509	202.231	215.718	204.123	0	203.112	0
204.136	0	203.123	2.00608	203.299	258.642	202.232	158.793	204.123	0	203.113	0
204.136	0	203.123	191.739	203.299	383.069	202.232	71.6125	204.123	0	203.113	0
204.137	0	203.124	328.092	203.3	404.484	202.232	0	204.124	15.6728	203.113	1.94249
204.137	8.21819	203.124	408.833	203.3	300.617	202.233	0	204.124	43.1985	203.114	28.43
204.137	37.8877	203.124	393.315	203.301	139.654	202.233	0	204.124	72.4037	203.114	93.1723
204.138	151.989	203.125	279.259	203.301	25.8979	202.233	0	204.125	84.7406	203.114	159.515
204.138	238.953	203.125	15.0759	203.301	0	202.285	0	204.125	70.1436	203.115	191.087
204.138	256.971	203.125	0	203.302	0	202.285	0	204.125	33.6761	203.115	167.252
204.139	192.729	203.126	0	203.302	0	202.285	0	204.126	9.71346	203.115	103.924
204.139	84.1435	203.126	0	203.302	0	202.286	0	204.126	1.59803	203.116	37.3697
204.139	3.84722	203.126	0	203.374	0	202.286	5.48205	204.126	0	203.116	0
204.14	0	203.128	0	203.374	0	202.286	14.125	204.127	0	203.116	0
204.14	0	203.128	0	203.374	0	202.287	19.9426	204.127	0	203.117	0
204.14	0	203.129	0	203.375	0	202.287	18.8407	204.127	0	203.117	0
204.141	0	203.129	0	203.375	19.1947	202.287	11.3911	204.135	0	203.124	0
204.143	0	203.129	61.2049	203.375	43.2152	202.288	2.64241	204.136	0	203.124	0
204.143	0	203.13	111.579	203.376	54.9669	202.288	0	204.136	0	203.124	0
204.143	0	203.13	130.801	203.376	45.5415	202.288	0	204.136	0	203.125	0
204.144	0	203.13	115.984	203.376	22.908	202.289	0	204.137	3.5047	203.125	6.78522
204.144	18.6791	203.131	74.2749	203.377	2.52748	202.289	0	204.137	57.8357	203.125	34.5282
204.144	85.7779	203.131	20.054	203.377	0	202.346	0	204.137	284.428	203.126	59.8774
204.145	116.71	203.132	0	203.378	0	202.346	0	204.138	694.122	203.126	67.9197
204.145	110.151	203.132	0	203.378	0	202.347	0	204.138	1076	203.126	53.5221
204.145	71.4172	203.132	0	203.378	0	202.347	0	204.138	1183.59	203.127	25.873
204.146	25.9418	203.133	0	203.469	0	202.347	24.6541	204.139	946.976	203.127	0
204.146	0	203.141	0	203.469	0	202.348	61.0995	204.139	519.441	203.127	0
204.146	0	203.141	0	203.47	0	202.348	82.3958	204.139	159.255	203.128	0
204.147	0	203.141	0	203.47	0	202.348	75.4139	204.14	22.7461	203.128	0
204.147	0	203.142	0	203.47	4.34507	202.349	45.0072	204.14	1.82555	203.13	0
204.148	0	203.142	28.0568	203.471	16.3975	202.349	11.3568	204.141	0	203.131	0
204.148	0	203.142	182.596	203.471	27.9248	202.349	0	204.141	0	203.131	0
204.149	0	203.143	369.978	203.471	32.7151	202.35	0	204.141	0	203.131	0
204.149	0	203.143	472.853	203.472	27.3723	202.35	0	204.142	0	203.132	0.265392
204.149	54.7608	203.144	426.466	203.472	12.569	202.35	0	204.246	0	203.132	5.7947
204.15	349.964	203.144	265.076	203.472	0	202.514	0	204.246	0	203.132	11.5215
204.15	537.809	203.144	65.2625	203.473	0	202.514	0	204.246	0	203.133	13.4982
204.15	563.917	203.145	4.54605	203.473	0	202.514	0	204.247	0	203.133	10.216
204.151	408.686	203.145	0	203.473	0	202.515	0	204.247	92.2724	203.133	4.07148
204.151	172.609	203.145	0	203.543	0	202.515	21.5809	204.247	193.639	203.134	0.299752
204.151	0	203.146	0	203.544	0	202.515	46.867	204.248	232.867	203.134	0
204.152	0	203.146	0	203.544	0	202.516	62.5992	204.248	210.396	203.134	0
204.152	0	203.156	0	203.544	0	202.516	60.0313	204.248	132.963	203.135	0
204.153	0	203.157	0	203.545	117.454	202.516	39.6489	204.249	37.0738	203.135	0
204.169	0	203.157	0	203.545	204.834	202.517	10.4904	204.249	0	203.14	0
204.169	0	203.157	0	203.545	244.893	202.517	0	204.249	0	203.14	0
204.169	0	203.158	4.92659	203.546	226.475	202.517	0	204.25	0	203.141	0
204.17	0	203.158	41.0823	203.546	160.958	202.518	0	204.25	0	203.141	0
204.17	45.7025	203.158	65.2874	203.546	20.4375	202.518	0	204.386	0	203.142	1.85693
204.171	86.9725	203.159	69.1473	203.547	0	202.523	0	204.386	0	203.142	48.8008
204.171	109.81	203.159	49.9711	203.547	0	202.524	0	204.387	0	203.142	202.64
204.171	98.5167	203.159	20.467	203.548	0	202.524	0	204.387	0	203.143	445.033
204.172	59.1137	203.16	0	203.548	0	202.524	0	204.387	52.9598	203.143	695.412
204.172	3.17484	203.16	0	203.686	0	202.525	77.9882	204.388	110.979	203.143	770.386
204.172	0	203.16	0	203.687	0	202.525	166.431	204.388	137.998	203.144	626.006
204.173	0	203.161	0	203.687	0	202.525	204.786	204.388	114.753	203.144	354.839
204.173	0	203.162	0	203.687	0	202.526	179.572	204.389	57.8443	203.144	144.217
204.173	0	203.163	0	203.688	32.448	202.526	110.809	204.389	3.12897	203.145	25.3242
204.191	0	203.163	0	203.688	82.6295	202.526	31.7622	204.389	0	203.145	1.16608
204.192	0	203.163	0	203.688	112.481	202.527	0	204.39	0	203.145	0
204.192	0	203.164	129.403	203.689	97.8784	202.527	0	204.39	0	203.146	0
204.192	0	203.164	279.781	203.689	51.1612	202.527	0	204.39	0	203.146	0
204.193	22.007	203.164	345.826	203.689	0.287663	202.528	0	204.417	0	203.146	0
204.193	82.631	203.165	290.201	203.69	0	202.529	0	204.417	0	203.16	0
204.193	128.34	203.165	158.164	203.69	0	202.53	0	204.417	0	203.161	0
204.194	133.382	203.165	30.7041	203.69	0	202.53	0	204.418	0	203.161	0
204.194	93.6351	203.166	0	203.691	0	202.53	0	204.418	8.39645	203.161	0
204.194	35.2416	203.166	0	203.793	0	202.531	112.574	204.418	31.4948	203.162	27.2164
204.195	0	203.167	0	203.793	0	202.531	260.48	204.419	44.7662	203.162	99.1355
204.195	0	203.167	0	203.793	0	202.531	348.274	204.419	47.5456	203.162	143.036
204.195	0	203.177	0	203.794	0	202.532	318.276	204.42	38.154	203.163	144.84
204.196	0	203.178	0	203.794	28.0196	202.532	194.138	204.42	18.3118	203.163	102.069
204.302	0	203.178	0	203.794	65.3071	202.532	46.4637	204.42	0	203.163	38.9331
204.303	0	203.178	0	203.795	87.2718	202.533	0	204.421	0	203.164	0
204.303	0	203.179	17.8494	203.795	81.0071	202.533	0	204.421	0	203.164	0
204.303	0	203.179	70.485	203.795	50.1294	202.533	0	204.421	0	203.165	0
204.304	6.49945	203.179	125.188	203.796	10.9148	202.534	0	204.44	0	203.165	0
204.304	47.2752	203.18	151.223	203.796	0	202.603	0	204.44	0	203.177	0
204.304	73.4796	203.18	129.702	203.796	0	202.603	0	204.44	0	203.177	0
204.305	80.688	203.18	75.0028	203.797	0	202.603	0	204.441	0	203.178	0
204.305	63.6653	203.181	18.8386	203.797	0	202.604	0	204.441	66.4706	203.178	0
204.305	31.4605	203.181	0	203.88	0	202.604	11.1622	204.441	129.97	203.178	17.1818
204.306	0	203.181	0	203.88	0	202.605	23.2397	204.442	155.045	203.179	119.62
204.306	0	203.182	0	203.881	0	202.605	29.4424	204.442	120.829	203.179	274.403
204.307	0	203.182	0	203.881	0	202.605	26.0935	204.442	54.3211	203.179	401.967
204.307	0	203.188	0	203.881	5.31092	202.606	15.2868	204.443	0	203.18	416.859
204.438	0	203.189	0	203.882	62.7055	202.606	3.53786	204.443	0	203.18	311.492
204.438	0	203.189	0	203.882	103.783	202.606	0	204.443	0	203.18	153.545
204.439	0	203.189	0	203.882	112.704	202.607	0	204.444	0	203.181	37.3352
204.439	0	203.19	166.078	203.883	84.4684	202.607	0	204.456	0	203.181	6.10208
204.439	59.0137	203.19	324.008	203.883	38.7424	202.607	0	204.456	0	203.181	0
204.44	128.164	203.19	385.586	203.883	0	202.621	0	204.457	0	203.182	0
204.44	165.851	203.191	315.846	203.884	0	202.622	0	204.457	0	203.182	0
204.44	143.755	203.191	169.243	203.884	0	202.622	0	204.457	4.07668	203.182	0
204.441	79.4451	203.191	23.8948	203.884	0	202.622	0	204.458	10.8172	203.238	0
204.441	0.493793	203.192	0	203.891	0	202.623	33.8909	204.458	14.8131	203.238	0
204.441	0	203.192	0	203.891	0	202.623	71.1908	204.458	14.7743	203.238	0
204.442	0	203.192	0	203.892	0	202.623	90.0764	204.459	10.8463	203.239	0
204.442	0	203.193	0	203.892	0	202.624	99.4801	204.459	3.90291	203.239	1.58693
204.442	0	203.193	0	203.892	174.566	202.624	102.51	204.459	0	203.239	6.74987
204.676	0	203.193	0	203.893	300.552	202.624	102.304	204.46	0	203.24	11.326
204.676	0	203.194	0	203.893	343.463	202.625	108.949	204.46	0	203.24	13.8064
204.677	0	203.194	180.758	203.893	315.793	202.625	101.414	204.46	0	203.24	12.6613
204.677	0	203.194	337.271	203.894	228.096	202.625	71.5427	204.48	0	203.241	8.38118
204.678	21.0879	203.195	410.941	203.894	68.5164	202.626	25.0246	204.481	0	203.241	3.21346
204.678	256.009	203.195	375.77	203.894	30.0322	202.626	0	204.481	0	203.241	0
204.678	430.487	203.195	254.552	203.895	18.5117	202.626	0	204.481	0	203.242	0
204.679	525.275	203.196	35.134	203.895	4.50111	202.627	0	204.482	14.8489	203.242	0
204.679	498.471	203.196	0	203.895	0	202.627	0	204.482	54.187	203.242	0
204.679	343.188	203.196	0	203.896	0	202.627	0	204.482	87.5416	203.331	0
204.68	0	203.197	0	203.896	0	202.628	5.00211	204.483	97.268	203.332	0
204.68	0	203.197	0	203.896	0	202.628	21.8895	204.483	76.3723	203.332	0
204.68	0	203.22	0	203.943	0	202.628	40.5165	204.483	32.7206	203.333	0
204.681	0	203.22	0	203.943	0	202.629	45.4254	204.484	0	203.333	27.5079
204.833	0	203.221	0	203.944	0	202.629	32.5757	204.484	0	203.333	63.4026
204.834	0	203.221	0	203.944	0	202.629	12.9751	204.484	0	203.334	83.0181
204.834	0	203.221	20.292	203.944	23.011	202.63	2.01081	204.485	0	203.334	72.221
204.835	0	203.222	38.8856	203.945	49.0549	202.63	10.3681	204.543	0	203.334	39.8382
204.835	41.0607	203.222	44.3578	203.945	63.2196	202.631	22.3566	204.543	0	203.335	2.89348
204.835	172.298	203.223	38.5945	203.945	59.0462	202.631	29.2714	204.543	0	203.335	0
204.836	263.618	203.223	25.0269	203.946	38.3391	202.631	28.8453	204.544	0	203.335	0
204.836	271.064	203.223	6.50842	203.946	8.67892	202.632	21.691	204.544	17.4885	203.336	0
204.836	197.548	203.224	0	203.946	0	202.632	7.06714	204.544	52.4007	203.336	0
204.837	85.7026	203.224	0	203.947	0	202.632	14.2906	204.545	73.3206	203.452	0
204.837	0	203.224	0	203.947	0	202.633	27.9524	204.545	72.4597	203.452	0
204.837	0	203.225	0	203.947	0	202.633	39.0274	204.545	50.6126	203.453	0
204.838	0	203.231	0	204	0	202.633	50.1818	204.546	18.6707	203.453	0
204.838	0	203.231	0	204	0	202.634	49.6003	204.546	0	203.453	1.65328
205.047	0	203.232	0	204	0	202.634	39.0438	204.546	0	203.454	8.06858
205.048	0	203.232	0	204.001	0	202.634	23.4219	204.547	0	203.454	12.2137
205.048	0	203.232	125.283	204.001	104.543	202.635	6.22772	204.547	0	203.454	12.74
205.048	0	203.233	284.056	204.001	202.794	202.635	0.063087	204.607	0	203.455	9.42107
205.049	15.2847	203.233	389.917	204.002	245.589	202.635	14.7699	204.607	0	203.455	4.18881
205.049	34.8544	203.233	385.697	204.002	215.207	202.636	26.2009	204.608	0	203.455	0
205.05	46.1592	203.234	277.767	204.002	131.26	202.636	33.0077	204.608	0	203.456	0
205.05	43.2314	203.234	67.3353	204.003	23.1542	202.636	31.7396	204.609	0.532155	203.456	0
205.05	28.4708	203.235	0	204.003	0	202.637	22.6543	204.609	57.6556	203.456	0
205.051	7.01695	203.235	0	204.003	0	202.637	3.72467	204.609	102.97	203.477	0
205.051	0	203.235	0	204.004	0	202.637	0	204.61	116.938	203.477	0
205.051	0	203.236	0	204.004	0	202.638	0	204.61	89.9674	203.478	0
205.052	0	203.246	0	204.004	77.6179	202.638	0	204.61	41.0339	203.478	0
205.052	0	203.247	0	204.005	193.311	202.638	0	204.611	0	203.478	17.8926
205.072	0	203.247	0	204.005	259.986	202.66	0	204.611	0	203.479	35.6629
205.072	0	203.247	0	204.006	226.519	202.66	0	204.611	0	203.479	41.924
205.073	0	203.248	150.494	204.006	121.912	202.66	0	204.612	72.184	203.479	32.8654
205.073	0	203.248	263.995	204.006	12.7402	202.661	0	204.612	171.718	203.48	15.6439
205.074	12.6653	203.248	318.039	204.007	0	202.661	8.08326	204.612	228.884	203.48	0.432315
205.074	143.369	203.249	278.864	204.007	0	202.661	21.8714	204.613	223.729	203.48	0
205.074	253.047	203.249	173.289	204.007	0	202.662	30.4831	204.613	161.512	203.481	0
205.075	299.977	203.249	0	204.008	0	202.662	27.6764	204.613	46.9317	203.481	0
205.075	243.599	203.25	0	204.011	0	202.662	15.9217	204.614	0	203.481	0
205.075	116.853	203.25	0	204.011	0	202.663	3.96573	204.614	0	203.499	0
205.076	0	203.25	0	204.012	0	202.663	0	204.614	0	203.499	0
205.076	0	203.295	0	204.012	0	202.663	0	204.615	0	203.499	0
205.076	0	203.296	0	204.012	31.6764	202.664	0	204.657	0	203.5	0
205.077	0	203.296	0	204.013	74.3798	202.664	0	204.657	0	203.5	5.40053
205.084	0	203.296	0	204.013	104.164	202.67	0	204.657	0	203.5	20.8016
205.084	0	203.297	39.0056	204.013	100.649	202.671	0	204.658	0	203.501	33.9927
205.084	0	203.297	102.674	204.014	65.5602	202.671	0	204.658	88.469	203.501	37.1142
205.085	0	203.297	142.446	204.014	12.2196	202.671	0	204.659	143.512	203.501	28.1239
205.085	9.7675	203.298	136.107	204.015	0	202.672	14.3259	204.659	160.329	203.502	11.8105
205.085	22.3517	203.298	86.8271	204.015	0	202.672	30.9109	204.659	128.698	203.502	0
205.086	30.028	203.298	25.3273	204.015	0	202.672	39.9463	204.66	67.3974	203.502	0
205.086	29.0312	203.299	0	204.016	0	202.673	36.5411	204.66	1.84726	203.503	0
205.086	20.0069	203.299	0	204.034	0	202.673	22.3105	204.66	0	203.503	0
205.087	4.97305	203.299	0	204.034	0	202.673	4.89122	204.661	0	203.547	0
205.087	0	203.3	0	204.034	0	202.674	0	204.661	0	203.547	0
205.087	0	203.305	0	204.035	0	202.674	0	204.661	0	203.547	0
205.088	0	203.305	0	204.035	24.8511	202.674	0	204.708	0	203.548	0
205.088	0	203.306	0	204.035	79.2629	202.675	0	204.708	0	203.548	4.95771
205.116	0	203.306	0	204.036	126.466	202.684	0	204.709	0	203.548	10.1889
205.116	0	203.306	59.3804	204.036	134.846	202.685	0	204.709	0	203.549	12.5936
205.116	0	203.307	124.423	204.036	99.583	202.685	0	204.71	117.324	203.549	11.5465
205.117	0	203.307	150.134	204.037	46.0526	202.685	0	204.71	293.247	203.549	7.39506
205.117	24.3561	203.307	134.078	204.037	1.60783	202.686	169.571	204.71	374.046	203.55	1.84727
205.117	87.4437	203.308	86.1402	204.037	0	202.686	269.91	204.711	342.91	203.55	0
205.118	131.406	203.308	22.3934	204.038	0	202.686	304.816	204.711	220.244	203.55	0
205.118	138.57	203.308	0	204.038	0	202.687	260.401	204.711	69.9489	203.551	0
205.118	101.993	203.309	0	204.038	0	202.687	163.966	204.712	0	203.551	0
205.119	41.4477	203.309	0	204.072	0	202.687	20.5845	204.712	0	203.56	0
205.119	0	203.309	0	204.072	0	202.688	0	204.712	0	203.56	0
205.119	0	203.38	0	204.072	0	202.688	0	204.713	0	203.56	0
205.12	0	203.38	0	204.073	0	202.688	0	204.812	0	203.561	0
205.12	0	203.381	0	204.073	47.2449	202.689	0	204.812	0	203.561	29.0122
205.179	0	203.381	0	204.073	100.968	202.81	0	204.813	0	203.561	77.5891
205.18	0	203.381	50.9897	204.074	127.57	202.811	0	204.813	0	203.562	112.538
205.18	0	203.382	122.785	204.074	112.138	202.811	0	204.813	63.0279	203.562	108.958
205.18	0	203.382	163.841	204.074	65.9839	202.811	0	204.814	166.914	203.562	68.8375
205.181	23.636	203.382	147.949	204.075	11.7009	202.812	2.71986	204.814	229.438	203.563	16.3257
205.181	189.619	203.383	85.4262	204.075	0	202.812	11.9293	204.814	222.871	203.563	0
205.182	329.092	203.383	19.6486	204.075	0	202.812	19.2871	204.815	153.58	203.563	0
205.182	370.567	203.383	0	204.076	0	202.813	21.134	204.815	49.4638	203.564	0
205.182	281.54	203.384	0	204.076	0	202.813	16.3013	204.815	0	203.564	0
205.183	124.891	203.384	0	204.077	0	202.813	7.31778	204.816	0	203.636	0
205.183	0	203.384	0	204.078	0	202.814	0	204.816	0	203.637	0
205.183	0	203.428	0	204.078	0	202.814	0	204.817	0	203.637	0
205.184	0	203.429	0	204.078	0	202.814	0	204.923	0	203.637	0
205.184	0	203.429	0	204.079	61.8125	202.815	0	204.923	0	203.638	5.58829
205.232	0	203.429	0	204.079	127.325	202.83	0	204.924	0	203.638	14.0841
205.233	0	203.43	111.869	204.079	247.729	202.83	0	204.924	0	203.638	19.7186
205.233	0	203.43	203.709	204.08	337.31	202.83	0	204.924	46.241	203.639	19.4053
205.233	0	203.43	234.885	204.08	337.074	202.831	0	204.925	158.979	203.639	13.476
205.234	12.5771	203.431	201.733	204.081	229.903	202.831	17.2732	204.925	238.159	203.64	3.63057
205.234	41.9614	203.431	127.355	204.081	113.19	202.831	37.8636	204.925	247.255	203.64	0
205.234	62.5101	203.432	47.588	204.081	11.9493	202.832	50.4709	204.926	174.46	203.64	0
205.235	67.2539	203.432	38.3229	204.082	0	202.832	46.7401	204.926	64.5714	203.641	0
205.235	53.1065	203.432	25.4612	204.082	0	202.832	28.7253	204.926	0	203.641	0
205.236	23.3026	203.433	6.77043	204.082	0	202.833	5.29682	204.927	0	203.691	0
205.236	0	203.433	0	204.083	0	202.833	0	204.927	0	203.691	0
205.236	0	203.433	0	204.085	0	202.833	0	204.927	0	203.691	0
205.237	0	203.434	0	204.085	0	202.834	0	204.948	0	203.692	0
205.237	0	203.434	0	204.085	0	202.834	0	204.949	0	203.692	3.44105
205.267	0	203.502	0	204.086	0	202.844	0	204.949	0	203.692	9.09819
205.268	0	203.502	0	204.086	18.5825	202.844	0	204.949	0	203.693	13.2206
205.268	0	203.503	0	204.086	34.7347	202.845	0	204.95	85.2977	203.693	13.2083
205.268	0	203.503	0	204.087	38.9891	202.845	0	204.95	182.948	203.693	9.03188
205.269	60.0409	203.503	53.6668	204.087	29.3821	202.845	7.24946	204.95	214.824	203.694	2.46447
205.269	267.227	203.504	122.337	204.087	12.6692	202.846	17.4892	204.951	186.513	203.694	0
205.269	361.15	203.504	172.896	204.088	1.72942	202.846	23.7124	204.951	121.392	203.694	0
205.27	366.142	203.504	196.543	204.088	0	202.846	21.1642	204.951	32.6671	203.695	0
205.27	275.223	203.505	180.365	204.088	0	202.847	11.7096	204.952	0	203.695	0
205.27	126.736	203.505	127.666	204.089	0	202.847	2.8115	204.952	0	203.719	0
205.271	0	203.505	35.1458	204.089	0	202.847	0	204.952	0	203.719	0
205.271	0	203.506	0	204.09	0	202.848	0	204.953	0	203.72	0
205.271	0	203.506	0	204.09	0	202.848	0	204.998	0	203.72	0
205.272	49.8871	203.507	0	204.091	0	202.849	0	204.998	0	203.721	10.3521
205.272	85.8146	203.507	0	204.091	0	202.957	0	204.998	0	203.721	36.185
205.272	107.257	203.596	0	204.091	46.3623	202.957	0	204.999	0	203.721	88.4966
205.273	101.404	203.596	0	204.092	71.6909	202.957	0	204.999	81.164	203.722	123.66
205.273	68.3693	203.596	0	204.092	81.0154	202.958	0	204.999	219.502	203.722	121.703
205.274	3.0073	203.597	0	204.092	71.3401	202.958	75.9069	205	308.703	203.722	81.8825
205.274	0	203.597	15.2285	204.093	46.1978	202.959	233.315	205	308.732	203.723	31.6467
205.274	0	203.597	46.637	204.093	3.44156	202.959	375.523	205.001	214.902	203.723	0
205.275	0	203.598	74.1714	204.093	0	202.959	396.108	205.001	75.3239	203.723	0
205.275	0	203.598	83.4027	204.094	0	202.96	279.02	205.001	0	203.724	0
205.298	0	203.598	69.5953	204.094	0	202.96	85.1922	205.002	0	203.724	0
205.298	0	203.599	27.414	204.094	0	202.96	0	205.002	0	203.793	0
205.298	0	203.599	0	204.1	0	202.961	0	205.002	0	203.793	0
205.299	0	203.599	0	204.1	0	202.961	0	205.048	0	203.794	0
205.299	23.9436	203.6	0	204.101	0	202.961	0	205.048	0	203.794	0
205.299	87.2669	203.6	0	204.101	0	202.982	0	205.048	0	203.794	11.5963
205.3	133.522	203.668	0	204.101	22.2569	202.982	0	205.049	0	203.795	97.5205
205.3	142.605	203.668	0	204.102	49.4186	202.983	0	205.049	10.8295	203.795	142.03
205.3	109.954	203.668	0	204.102	62.6723	202.983	0	205.049	43.7273	203.795	145.279
205.301	48.2969	203.669	0	204.102	52.3269	202.983	11.9315	205.05	91.1304	203.796	107.35
205.301	0	203.669	6.3032	204.103	26.8822	202.984	43.5472	205.05	117.633	203.796	50.0568
205.301	0	203.669	52.6117	204.103	3.94411	202.984	62.9007	205.05	105.549	203.796	0
205.302	0	203.67	103.807	204.103	0	202.984	62.4995	205.051	62.0337	203.797	0
205.302	0	203.67	131.321	204.104	0	202.985	42.522	205.051	19.8904	203.797	0
205.322	0	203.67	113.201	204.104	0	202.985	16.7129	205.051	1.99903	203.797	0
205.323	0	203.671	57.5808	204.104	0	202.985	0	205.052	0	203.85	0
205.323	0	203.671	0	204.112	0	202.986	0	205.052	0	203.85	0
205.323	0	203.672	0	204.112	0	202.986	0	205.052	0	203.851	0
205.324	16.29	203.672	0	204.113	0	202.986	0	205.053	0	203.851	0
205.324	37.6806	203.672	0	204.113	0	203.053	0	205.12	0	203.851	2.39454
205.324	50.6313	203.673	0	204.113	9.56971	203.054	0	205.12	0	203.852	38.4393
205.325	52.6444	203.673	0	204.114	28.745	203.054	0	205.121	0	203.852	65.5753
205.325	42.5159	203.673	0	204.114	45.6754	203.054	0	205.121	0	203.852	78.1834
205.326	14.0473	203.674	87.9575	204.114	49.0363	203.055	21.7581	205.121	4.21479	203.853	69.8594
205.326	23.6856	203.674	201.435	204.115	36.6839	203.055	58.3435	205.122	39.8377	203.853	43.3355
205.326	314.68	203.674	265.175	204.115	8.41803	203.055	84.5557	205.122	74.9419	203.853	0
205.327	520.696	203.675	240.396	204.115	0	203.056	80.6645	205.122	87.467	203.854	0
205.327	584.886	203.675	143.403	204.116	0	203.056	65.0972	205.123	73.1011	203.854	0
205.327	461.446	203.675	30.3474	204.116	0	203.056	44.6914	205.123	39.4481	203.854	0
205.328	229.234	203.676	0	204.116	0	203.057	37.6216	205.123	4.42803	203.983	0
205.328	0	203.676	0	204.122	0	203.057	32.761	205.124	0	203.983	0
205.328	0	203.676	0	204.122	0	203.057	19.4255	205.124	0	203.984	0
205.329	0	203.677	0	204.122	0	203.058	5.08934	205.124	0	203.984	0
205.329	0	203.739	0	204.123	0	203.058	0	205.125	0	203.985	4.0267
205.332	0	203.74	0	204.123	7.71724	203.058	0	205.138	0	203.985	9.95042
205.332	0	203.74	0	204.123	74.3211	203.059	0	205.138	0	203.985	12.8608
205.332	0	203.74	0	204.124	174.113	203.059	0	205.139	0	203.986	10.1369
205.333	0	203.741	129.496	204.124	268.923	203.06	0	205.139	0	203.986	3.96146
205.333	6.09361	203.741	271.935	204.124	296.393	203.061	0	205.139	67.4393	203.986	0.324787
205.334	215.9	203.741	345.953	204.125	237.577	203.061	0	205.14	217.931	203.987	0
205.334	301.964	203.742	319.553	204.125	130.255	203.061	0	205.14	348.793	203.987	0
205.334	311.961	203.742	209.984	204.125	34.8547	203.062	4.18379	205.14	408.804	203.987	0
205.335	238.017	203.743	36.3361	204.126	6.26185	203.062	166.061	205.141	428.608	203.988	0
205.335	115.622	203.743	0	204.126	0.607473	203.062	224.659	205.141	359.972	204.043	0
205.335	0	203.743	0	204.126	0	203.063	297.108	205.142	236.852	204.044	0
205.336	0	203.744	0	204.127	0	203.063	395.227	205.142	172.704	204.044	0
205.336	0	203.744	0	204.127	0	203.063	466.946	205.142	201.221	204.044	0
205.336	0	203.782	0	204.128	0	203.064	417.743	205.143	220.411	204.045	5.22583
205.365	0	203.783	0	204.135	0	203.064	356.184	205.143	237.25	204.045	44.0573
205.366	0	203.783	0	204.136	0	203.065	213.074	205.143	194.674	204.045	63.9148
205.366	0	203.783	0	204.136	0	203.065	72.4537	205.144	88.1923	204.046	66.2912
205.366	0	203.784	55.0511	204.137	0	203.065	13.6934	205.144	0	204.046	49.3411
205.367	44.3035	203.784	107.721	204.137	5.93569	203.066	0.066036	205.144	0	204.046	22.8156
205.367	463.704	203.784	128.012	204.137	78.176	203.066	0	205.145	0	204.047	0
205.367	692.913	203.785	111.055	204.138	505.191	203.066	0	205.145	0	204.047	0
205.368	732.122	203.785	67.6985	204.138	1095.96	203.067	0	205.15	0	204.047	0
205.368	547.28	203.785	13.7453	204.138	1501.82	203.067	0	205.15	0	204.048	0
205.368	244.778	203.786	0	204.139	1457.46	203.067	40.2229	205.15	0	204.049	0
205.369	0	203.786	0	204.139	996.086	203.068	83.061	205.151	0	204.05	0
205.369	0	203.786	0	204.139	408.611	203.068	101.823	205.151	43.2246	204.05	0
205.369	0	203.787	0	204.14	65.6176	203.068	89.8148	205.151	97.4877	204.05	0
205.37	0	203.849	0	204.14	0.201348	203.069	55.3208	205.152	130.938	204.051	54.5751
205.414	0	203.85	0	204.14	0	203.069	15.9652	205.152	125.482	204.051	130.423
205.415	0	203.85	0	204.141	0	203.069	0	205.152	87.1036	204.052	171.906
205.415	0	203.85	0	204.141	0	203.07	0	205.153	15.5153	204.052	148.679
205.416	0	203.851	167.486	204.141	0	203.07	0	205.153	0	204.052	83.0832
205.416	12.198	203.851	322.725	204.167	0	203.07	0	205.153	0	204.053	10.1139
205.416	43.0039	203.852	383.303	204.167	0	203.075	0	205.154	0	204.053	0
205.417	73.6283	203.852	353.373	204.168	0	203.075	0	205.154	0	204.053	0
205.417	80.3518	203.852	250.085	204.168	0	203.075	0	205.156	0	204.054	0
205.417	58.1566	203.853	66.9445	204.168	30.0862	203.076	0	205.157	0	204.054	0
205.418	19.5293	203.853	0	204.169	63.4064	203.076	6.12021	205.157	0	204.065	0
205.418	0	203.853	0	204.169	78.8187	203.077	21.9393	205.157	0	204.065	0
205.418	0	203.854	0	204.169	69.2744	203.077	38.8917	205.158	10.8191	204.065	0
205.419	0	203.854	0	204.17	42.1924	203.077	44.8667	205.158	40.4758	204.066	0
205.419	0	203.856	0	204.17	8.10332	203.078	35.4128	205.158	62.8232	204.066	0.125067
205.434	0	203.856	0	204.17	0	203.078	17.3903	205.159	77.0069	204.066	2.71765
205.435	0	203.857	0	204.171	0	203.078	3.26921	205.159	71.1568	204.067	9.77322
205.435	0	203.857	0	204.171	0	203.079	0	205.159	48.43	204.067	16.1154
205.435	0	203.857	113.622	204.171	0	203.079	0	205.16	23.7357	204.067	16.6475
205.436	33.6329	203.858	257.687	204.243	0	203.079	0	205.16	8.93545	204.068	10.6546
205.436	268.561	203.858	340.5	204.243	0	203.08	0	205.16	1.91341	204.068	2.95492
205.436	399.248	203.858	310.421	204.243	0	203.083	0	205.161	0	204.068	0
205.437	422.079	203.859	186.725	204.244	0	203.083	0	205.161	0	204.069	0
205.437	322.666	203.859	33.4734	204.244	36.273	203.083	0	205.161	0	204.069	0
205.438	156.787	203.859	0	204.244	93.5115	203.084	0	205.162	0	204.07	0
205.438	0	203.86	0	204.245	125.387	203.084	7.93177	205.19	0	204.071	0
205.438	0	203.86	0	204.245	114.552	203.084	20.5304	205.19	0	204.072	0
205.439	0	203.86	0	204.246	68.148	203.085	28.6537	205.19	0	204.072	0
205.439	0	203.879	0	204.246	18.1837	203.085	27.7862	205.191	0	204.072	0
205.504	0	203.879	0	204.246	0	203.085	19.1529	205.191	105.547	204.073	3.28206
205.504	0	203.879	0	204.247	0	203.086	6.70141	205.191	236.1	204.073	31.4535
205.505	0	203.88	0	204.247	0	203.086	0	205.192	288.999	204.073	42.9278
205.505	0	203.88	79.5002	204.247	0	203.086	0	205.192	266.589	204.074	43.6403
205.505	6.58797	203.881	179.705	204.279	0	203.087	0	205.192	172.448	204.074	32.9142
205.506	46.0086	203.881	238.996	204.279	0	203.087	0	205.193	51.881	204.074	16.0591
205.506	71.2223	203.881	226.497	204.28	0	203.104	0	205.193	0	204.075	0
205.506	78.3828	203.882	151.648	204.28	0	203.104	0	205.193	0	204.075	0
205.507	60.5517	203.882	31.2522	204.28	31.7596	203.105	0	205.194	4.49753	204.075	0
205.507	27.9315	203.882	0	204.281	58.0063	203.105	0	205.194	21.5891	204.076	0
205.507	0	203.883	0	204.281	73.1099	203.105	5.58498	205.194	89.9122	204.078	0
205.508	0	203.883	0	204.281	89.2401	203.106	44.2871	205.195	149.259	204.079	0
205.508	0	203.883	0	204.282	86.8047	203.106	144.104	205.195	170.038	204.079	0
205.508	0	203.946	0	204.282	68.0982	203.106	239.268	205.196	138.53	204.08	0
205.511	0	203.947	0	204.283	49.0253	203.107	269.118	205.196	81.7677	204.08	3.9573
205.512	0	203.947	0	204.283	23.1895	203.107	212.538	205.196	15.3894	204.08	18.0738
205.512	0	203.947	0	204.283	0	203.107	111.335	205.197	3.60323	204.081	32.0338
205.512	0	203.948	15.6811	204.284	0	203.108	25.1979	205.197	0	204.081	35.9666
205.513	0.764	203.948	40.3955	204.284	0	203.108	0	205.197	0	204.081	28.0452
205.513	72.0124	203.949	59.0624	204.284	0	203.108	0	205.198	0	204.082	12.7815
205.513	125.935	203.949	61.0947	204.291	0	203.109	0	205.198	117.878	204.082	0
205.514	149.198	203.949	44.6737	204.292	0	203.109	0	205.198	343.288	204.082	0
205.514	126.476	203.95	12.8359	204.292	0	203.112	0	205.199	457.353	204.083	0
205.514	69.4717	203.95	0	204.292	0	203.112	0	205.199	409.503	204.083	0
205.515	0	203.95	0	204.293	165.846	203.113	0	205.199	233.82	204.084	0
205.515	0	203.951	0	204.293	274.504	203.113	0	205.2	63.7173	204.085	0
205.515	0	203.951	0	204.293	297.179	203.113	5.06027	205.2	0	204.085	0
205.516	0	203.985	0	204.294	216.775	203.114	10.9475	205.2	0	204.085	0
205.534	0	203.985	0	204.294	92.0542	203.114	14.3702	205.201	0	204.086	3.09085
205.534	0	203.985	0	204.294	2.90812	203.114	13.0504	205.201	0	204.086	27.0686
205.535	0	203.986	0	204.295	0	203.115	7.81813	205.201	0	204.086	61.4459
205.535	0	203.986	3.09162	204.295	0	203.115	0.940276	205.202	0	204.087	80.6289
205.535	36.1731	203.987	8.80461	204.295	0	203.115	0	205.202	59.1548	204.087	70.8758
205.536	287.18	203.987	13.2002	204.296	0	203.116	0	205.203	219.309	204.087	39.259
205.536	423.254	203.987	13.6539	204.403	0	203.116	0	205.203	336.492	204.088	7.5782
205.536	445.341	203.988	9.779	204.403	0	203.116	0	205.203	359.548	204.088	0
205.537	339.882	203.988	3.23657	204.403	0	203.125	0	205.204	270.349	204.089	0
205.537	163.112	203.988	0	204.404	0	203.126	0	205.204	111.204	204.089	0
205.537	0	203.989	0	204.404	59.6039	203.126	0	205.204	0	204.089	51.4413
205.538	0	203.989	0	204.404	113.798	203.126	0	205.205	0	204.09	97.7789
205.538	0	203.989	0	204.405	140.725	203.127	6.55767	205.205	0	204.09	110.321
205.538	0	204.046	0	204.405	126.24	203.127	15.4192	205.205	0	204.09	93.6444
205.6	0	204.046	0	204.405	80.4356	203.127	20.5742	205.251	0	204.091	56.9476
205.601	0	204.047	0	204.406	6.66919	203.128	18.7799	205.252	0	204.091	14.0162
205.601	0	204.047	0	204.406	0	203.128	10.577	205.252	0	204.091	0
205.601	0	204.047	62.6994	204.407	0	203.128	2.95235	205.252	0	204.092	0
205.602	105.171	204.048	143.92	204.407	0	203.129	0	205.253	24.3534	204.092	0
205.602	153.689	204.048	199.201	204.407	0	203.129	0	205.253	63.6148	204.092	0
205.602	166.578	204.048	202.984	204.427	0	203.129	0	205.253	85.9651	204.1	0
205.603	137.412	204.049	154.028	204.428	0	203.13	9.3085	205.254	82.3291	204.1	0
205.603	81.1089	204.049	34.5364	204.428	0	203.13	23.2737	205.254	56.3797	204.101	0
205.603	0.437439	204.049	0	204.428	0	203.13	30.7513	205.254	18.6962	204.101	0
205.604	0	204.05	0	204.429	10.3377	203.131	27.3218	205.255	0	204.101	6.38319
205.604	0	204.05	0	204.429	54.3636	203.131	15.7885	205.255	0	204.102	14.6652
205.605	0	204.05	0	204.429	100.444	203.131	4.74823	205.255	0	204.102	19.5197
205.605	0	204.059	0	204.43	131.29	203.132	0	205.256	0	204.102	18.6991
205.614	0	204.059	0	204.43	131.845	203.132	0	205.35	0	204.103	12.6645
205.615	0	204.059	0	204.43	105.749	203.132	0	205.351	0	204.103	3.47545
205.615	0	204.06	0	204.431	57.927	203.133	0	205.351	0	204.103	0
205.615	0	204.06	25.5147	204.431	0	203.133	0	205.351	0	204.104	0
205.616	27.7121	204.06	62.4507	204.431	0	203.133	5.43001	205.352	42.1791	204.104	0
205.616	217.281	204.061	84.691	204.432	0	203.134	14.9154	205.352	97.3718	204.104	0
205.616	358.477	204.061	79.2709	204.432	0	203.134	19.0326	205.352	129.032	204.122	0
205.617	411.092	204.061	50.7484	204.46	0	203.135	17.1456	205.353	117.666	204.122	0
205.617	344.353	204.062	13.4674	204.46	0	203.135	10.6707	205.353	72.1134	204.122	0
205.617	189.924	204.062	0	204.46	0	203.135	3.80103	205.354	9.91679	204.123	0
205.618	0	204.063	0	204.461	0	203.136	0	205.354	0	204.123	8.72643
205.618	0	204.063	0	204.461	20.0586	203.136	0	205.354	0	204.123	91.5361
205.618	0	204.063	0	204.461	47.1238	203.136	0	205.355	0	204.124	259.346
205.619	0	204.08	0	204.462	64.6092	203.137	0	205.355	0	204.124	423.803
205.626	0	204.08	0	204.462	62.0427	203.141	0	205.374	0	204.124	485.397
205.626	0	204.081	0	204.462	40.9186	203.141	0	205.375	0	204.125	399.798
205.627	0	204.081	0	204.463	9.27509	203.141	0	205.375	0	204.125	208.452
205.627	0	204.081	71.7443	204.463	0	203.142	0	205.375	0	204.126	81.0226
205.627	93.6407	204.082	159.7	204.463	0	203.142	57.1842	205.376	18.3982	204.126	25.005
205.628	205.156	204.082	230.962	204.464	0	203.142	213.674	205.376	44.2883	204.126	2.50387
205.628	260.527	204.082	263.991	204.464	0	203.143	403.169	205.377	58.7838	204.127	0
205.628	216.137	204.083	233.001	204.468	0	203.143	501.853	205.377	52.0305	204.127	0
205.629	106.94	204.083	150.729	204.468	0	203.143	444.6	205.377	29.5176	204.127	0
205.629	1.81396	204.083	37.1953	204.468	0	203.144	272.443	205.378	6.25235	204.128	0
205.629	0	204.084	0	204.469	0	203.144	86.6225	205.378	0	204.135	0
205.63	0	204.084	0	204.469	14.7354	203.144	12.1761	205.378	0	204.136	0
205.63	0	204.084	0	204.469	115.329	203.145	0.890818	205.379	0	204.136	0
205.63	0	204.085	0	204.47	196.864	203.145	0	205.379	0	204.136	0
205.679	0	204.086	0	204.47	213.314	203.145	0	205.379	0	204.137	1.85966
205.679	0	204.086	0	204.47	150.642	203.146	0	205.38	0	204.137	22.2978
205.679	0	204.087	0	204.471	57.1126	203.146	0	205.38	30.0894	204.137	206.037
205.68	0	204.087	0	204.471	0	203.155	0	205.38	77.2961	204.138	885.762
205.68	32.6633	204.087	14.3424	204.471	0	203.155	0	205.381	101.912	204.138	1747.92
205.68	253.015	204.088	30.6821	204.472	0	203.156	0	205.381	94.2192	204.138	2258.56
205.681	400.826	204.088	38.0314	204.472	0	203.156	0	205.381	60.8092	204.139	2071.54
205.681	440.113	204.088	33.3033	204.479	0	203.156	44.3209	205.382	18.8572	204.139	1332.61
205.681	337.081	204.089	19.3347	204.48	0	203.157	106.037	205.382	0	204.139	502.843
205.682	157.895	204.089	4.55793	204.48	0	203.157	142.816	205.382	0	204.14	134.517
205.682	0	204.089	0	204.48	0	203.158	129.999	205.383	0	204.14	19.8151
205.682	0	204.09	0	204.481	23.5957	203.158	79.2391	205.383	0	204.14	1.60037
205.683	0	204.09	0	204.481	43.5722	203.158	7.54291	205.406	0	204.141	0
205.683	0	204.091	0	204.481	49.7388	203.159	0	205.407	0	204.141	0
205.684	0	204.1	0	204.482	41.4412	203.159	0	205.407	0	204.141	0
205.685	0	204.101	0	204.482	23.6959	203.159	0	205.407	0	204.142	0
205.685	0	204.101	0	204.482	4.64711	203.16	0	205.408	31.8135	204.169	0
205.685	0	204.101	0	204.483	0	203.177	0	205.408	116.165	204.169	0
205.686	112.426	204.102	17.6215	204.483	0	203.177	0	205.408	173.687	204.169	0
205.686	234.089	204.102	52.1164	204.483	0	203.178	0	205.409	183.825	204.17	0
205.686	285.848	204.102	76.5848	204.484	0	203.178	0	205.409	139.563	204.17	2.54624
205.687	233.702	204.103	72.5668	204.493	0	203.178	35.1167	205.409	60.1844	204.17	8.80706
205.687	120.062	204.103	43.5058	204.493	0	203.179	153.993	205.41	0	204.171	15.6831
205.687	1.58441	204.103	11.7687	204.494	0	203.179	277.698	205.41	0	204.171	18.9243
205.688	0	204.104	0	204.494	0	203.179	329.809	205.41	0	204.172	16.6212
205.688	0	204.104	0	204.494	40.1844	203.18	278.472	205.411	0	204.172	10.6042
205.688	0	204.104	0	204.495	102.565	203.18	152.747	205.415	0	204.172	4.54966
205.689	0	204.105	0	204.495	159.448	203.181	40.0036	205.415	0	204.173	0.875669
205.705	0	204.122	0	204.495	176.553	203.181	4.54179	205.416	0	204.173	0
205.706	0	204.122	0	204.496	138.819	203.181	0	205.416	0	204.173	0
205.706	0	204.123	0	204.496	67.8645	203.182	0	205.416	19.8126	204.174	0
205.706	0	204.123	0	204.496	7.96066	203.182	0	205.417	60.3099	204.174	3.99726
205.707	25.5187	204.123	7.90023	204.497	0	203.182	0	205.417	92.3869	204.174	8.82939
205.707	140.725	204.124	63.0103	204.497	0	203.203	0	205.417	100.417	204.175	11.6161
205.707	206.327	204.124	136.482	204.497	0	203.204	0	205.418	80.8861	204.175	11.1087
205.708	218.09	204.124	185.502	204.498	0	203.204	0	205.418	32.7224	204.175	7.46019
205.708	163.678	204.125	177.356	204.503	0	203.204	0	205.418	0	204.176	1.89582
205.708	73.3067	204.125	115.268	204.503	0	203.205	8.52838	205.419	0	204.176	0
205.709	0	204.125	35.4681	204.503	0	203.205	22.303	205.419	0	204.176	0
205.709	0	204.126	10.2652	204.504	0	203.205	32.855	205.419	0	204.177	0
205.709	0	204.126	0.774536	204.504	82.4025	203.206	35.3631	205.423	0	204.177	0
205.71	0	204.126	0	204.504	174.632	203.206	27.8199	205.423	0	204.211	0
205.712	0	204.127	0	204.505	224.721	203.206	8.76278	205.424	0	204.211	0
205.713	0	204.127	0	204.505	198.831	203.207	0	205.424	0	204.211	0
205.713	0	204.128	0	204.505	114.236	203.207	0	205.424	18.9513	204.212	0
205.713	0	204.136	0	204.506	17.1639	203.207	0	205.425	69.0472	204.212	57.0106
205.714	23.6905	204.136	0	204.506	0	203.208	0	205.425	112.509	204.212	95.3254
205.714	184.215	204.137	0	204.506	0	203.268	0	205.425	117.797	204.213	110.169
205.714	306.783	204.137	0	204.507	0	203.268	0	205.426	81.9741	204.213	97.4681
205.715	345.939	204.137	76.2618	204.507	0	203.269	0	205.426	29.7141	204.213	64.8192
205.715	269.323	204.138	414.358	204.649	0	203.269	0	205.426	0	204.214	6.11899
205.715	124.425	204.138	918.814	204.649	0	203.269	28.3194	205.427	0	204.214	0
205.716	0	204.138	1271.1	204.649	0	203.27	83.1208	205.427	0	204.214	0
205.716	0	204.139	1245.52	204.65	0	203.27	129.802	205.427	0	204.215	0
205.716	0	204.139	850.477	204.65	77.0401	203.271	139.858	205.456	0	204.215	0
205.717	0	204.139	376.161	204.65	125.034	203.271	106.804	205.456	0	204.228	0
205.843	0	204.14	95.7782	204.651	127.966	203.271	34.3916	205.456	0	204.229	0
205.844	0	204.14	11.6379	204.651	84.7203	203.272	0	205.457	0	204.229	0
205.844	0	204.14	0	204.651	29.2294	203.272	0	205.457	7.03776	204.229	0
205.845	0	204.141	0	204.652	0	203.272	0	205.458	26.474	204.23	4.61208
205.845	0.940217	204.141	0	204.652	0	203.273	0	205.458	39.9564	204.23	11.2992
205.845	74.8186	204.141	0	204.652	0	203.282	0	205.458	41.394	204.23	15.1911
205.846	133.297	204.18	0	204.653	0	203.282	0	205.459	30.2337	204.231	13.439
205.846	147.772	204.18	0	204.695	0	203.283	0	205.459	12.627	204.231	7.23423
205.846	107.331	204.181	0	204.695	0	203.283	0	205.459	0	204.231	1.33158
205.847	41.1266	204.181	0	204.696	0	203.283	18.4237	205.46	0	204.232	0
205.847	0	204.181	4.74075	204.696	0	203.284	103.912	205.46	0	204.232	0
205.847	0	204.182	38.1574	204.697	5.78418	203.284	193.752	205.46	0	204.232	0
205.848	0	204.182	61.5503	204.697	18.2914	203.284	228.284	205.474	0	204.233	0
205.848	0	204.183	68.4859	204.697	29.4854	203.285	193.34	205.474	0	204.446	0
205.967	0	204.183	52.5313	204.698	31.384	203.285	100.2	205.474	0	204.447	0
205.967	0	204.183	22.8675	204.698	22.9991	203.285	20.8585	205.475	0	204.447	0
205.967	0	204.184	0	204.698	5.04064	203.286	0	205.475	21.2284	204.447	0
205.968	0	204.184	0	204.699	0	203.286	0	205.475	62.925	204.448	22.2451
205.968	31.1232	204.184	0	204.699	0	203.286	0	205.476	93.7798	204.448	43.2133
205.969	110.843	204.185	0	204.699	0	203.287	0	205.476	97.7973	204.449	50.2199
205.969	166.913	204.187	0	204.7	0	203.328	0	205.476	70.9206	204.449	42.8751
205.969	179.3	204.187	0	204.725	0	203.328	0	205.477	25.0288	204.449	25.5391
205.97	142.249	204.187	0	204.725	0	203.329	0	205.477	0	204.45	5.73637
205.97	65.4203	204.188	0	204.726	0	203.329	0	205.477	0	204.45	0
205.97	0	204.188	40.8659	204.726	0	203.329	4.22287	205.478	0	204.45	0
205.971	0	204.188	104.914	204.726	8.87605	203.33	42.3937	205.478	0	204.451	0
205.971	0	204.189	143.5	204.727	110.46	203.33	64.4748	205.585	0	204.451	0
205.971	0	204.189	136.557	204.727	186.442	203.33	68.4384	205.586	0	204.458	0
206.002	0	204.189	88.138	204.727	200.718	203.331	51.0962	205.586	0	204.458	0
206.003	0	204.19	25.008	204.728	147.563	203.331	23.2236	205.586	0	204.458	0
206.003	0	204.19	0	204.728	66.7983	203.331	0	205.587	48.3372	204.459	0
206.003	0	204.19	0	204.728	0.599335	203.332	0	205.587	152.124	204.459	27.398
206.004	104.119	204.191	0	204.729	0	203.332	0	205.587	250.661	204.459	80.4352
206.004	174.35	204.191	0	204.729	0	203.332	0	205.588	291.206	204.46	121.75
206.004	201.192	204.201	0	204.729	0	203.368	0	205.588	250.3	204.46	131.978
206.005	170.274	204.201	0	204.73	0	203.368	0	205.589	152.752	204.46	104.244
206.005	98.5019	204.201	0	204.816	0	203.368	0	205.589	45.9518	204.461	39.7684
206.005	3.45605	204.202	0	204.817	0	203.369	0	205.589	0	204.461	0
206.006	0	204.202	15.5154	204.817	0	203.369	16.8996	205.59	0	204.461	0
206.006	0	204.202	32.0779	204.817	0	203.37	50.453	205.59	0	204.462	0
206.006	0	204.203	38.5516	204.818	8.1948	203.37	78.9456	205.59	0	204.462	0
206.007	0	204.203	33.1662	204.818	68.9821	203.37	89.1041	205.665	0	204.546	0
206.024	0	204.203	19.372	204.818	110.08	203.371	75.2483	205.665	0	204.546	0
206.024	0	204.204	4.60288	204.819	111.911	203.371	30.3621	205.666	0	204.546	0
206.025	0	204.204	0	204.819	73.7453	203.371	0	205.666	0	204.547	0
206.025	0	204.204	0	204.819	25.9646	203.372	0	205.666	58.8288	204.547	2.50047
206.025	19.6235	204.205	0	204.82	0	203.372	0	205.667	140.261	204.547	29.7053
206.026	228.577	204.205	0	204.82	0	203.372	0	205.667	187.725	204.548	56.6409
206.026	459.727	204.212	0	204.821	0	203.383	0	205.668	179.283	204.548	72.7743
206.026	532.715	204.212	0	204.821	0	203.383	0	205.668	116.981	204.548	68.7515
206.027	388.312	204.213	0	204.825	0	203.383	0	205.668	32.9901	204.549	44.9557
206.027	146.209	204.213	0	204.825	0	203.384	0	205.669	0	204.549	0
206.027	0	204.213	28.9785	204.826	0	203.384	92.0738	205.669	0	204.549	0
206.028	0	204.214	56.4191	204.826	0	203.384	220.755	205.669	0	204.55	0
206.028	0	204.214	71.0027	204.826	89.038	203.385	305.787	205.67	0	204.55	0
206.028	0	204.214	76.1268	204.827	298.748	203.385	300.728	205.724	0	204.565	0
206.03	0	204.215	69.4925	204.827	462.112	203.385	211.683	205.725	0	204.565	0
206.031	0	204.215	51.3983	204.827	490.117	203.386	54.2885	205.725	0	204.566	0
206.031	0	204.215	14.1282	204.828	364.19	203.386	0	205.725	0	204.566	0
206.031	0	204.216	0	204.828	133.221	203.386	0	205.726	100.945	204.566	2.71685
206.032	2.49237	204.216	0	204.829	9.28166	203.387	0	205.726	294.415	204.567	25.9236
206.032	81.519	204.216	0	204.829	0	203.387	0	205.726	411.477	204.567	45.2679
206.032	244.386	204.217	0	204.829	0	203.408	0	205.727	408.59	204.567	50.0749
206.033	368.701	204.33	0	204.83	0	203.408	0	205.727	292.52	204.568	37.1671
206.033	372.586	204.33	0	204.83	0	203.409	0	205.727	113.009	204.568	16.1106
206.033	260.107	204.331	0	204.837	0	203.409	0	205.728	0	204.568	0
206.034	112.014	204.331	0	204.837	0	203.409	75.3682	205.728	0	204.569	0
206.034	0	204.331	163.569	204.838	0	203.41	241.781	205.728	0	204.569	0
206.034	0	204.332	378.37	204.838	0	203.41	328.008	205.729	0	204.57	0
206.035	0	204.332	466.919	204.838	5.93637	203.41	314.725	205.736	0	204.579	0
206.035	0	204.332	437.587	204.839	50.995	203.411	212.784	205.737	0	204.579	0
206.043	0	204.333	306.089	204.839	93.4726	203.411	81.0866	205.737	0	204.58	0
206.044	0	204.333	102.856	204.839	104.103	203.411	0	205.737	0	204.58	0
206.044	0	204.333	0	204.84	77.8209	203.412	0	205.738	18.2278	204.58	5.5631
206.044	0	204.334	0	204.84	35.1736	203.412	0	205.738	64.156	204.581	38.2045
206.045	22.9328	204.334	0	204.84	0	203.412	0	205.739	109.698	204.581	60.7058
206.045	174.732	204.334	0	204.841	0	203.486	0	205.739	137.788	204.581	69.7282
206.045	282.559	204.365	0	204.841	0	203.486	0	205.739	130.132	204.582	57.9898
206.046	322.263	204.365	0	204.841	0	203.486	0	205.74	87.1205	204.582	29.3991
206.046	275.283	204.366	0	204.868	0	203.487	0	205.74	31.0697	204.582	0
206.046	158.79	204.366	0	204.868	0	203.487	5.67877	205.74	0	204.583	0
206.047	0	204.366	8.13493	204.869	0	203.488	12.4621	205.741	0	204.583	0
206.047	0	204.367	23.2275	204.869	0	203.488	16.1199	205.741	0	204.583	0
206.047	0	204.367	36.3879	204.87	10.5214	203.488	14.7986	205.741	0	204.615	0
206.048	0	204.367	39.9287	204.87	23.2799	203.489	9.41876	205.75	0	204.616	0
206.099	0	204.368	31.4453	204.87	29.7249	203.489	2.07779	205.751	0	204.616	0
206.1	0	204.368	9.55781	204.871	26.4922	203.489	0	205.751	0	204.616	0
206.1	0	204.368	0	204.871	15.8003	203.49	0	205.751	0	204.617	10.62
206.1	0	204.369	0	204.871	3.54421	203.49	0	205.752	20.7059	204.617	52.5005
206.101	37.6465	204.369	0	204.872	0	203.49	0	205.752	70.9889	204.617	81.9007
206.101	286.229	204.369	0	204.872	0	203.584	0	205.753	112.445	204.618	88.2841
206.101	1382.75	204.425	0	204.872	0	203.584	0	205.753	122.342	204.618	67.1825
206.102	2846.83	204.426	0	204.873	0	203.584	0	205.753	91.6773	204.618	30.3391
206.102	3814.6	204.426	0	204.893	0	203.585	0	205.754	35.6599	204.619	0
206.102	3595.03	204.426	0	204.894	0	203.585	11.0014	205.754	0	204.619	0
206.103	2362.12	204.427	14.9549	204.894	0	203.585	30.6442	205.754	0	204.619	0
206.103	915.441	204.427	35.8006	204.894	0	203.586	42.0564	205.755	0	204.62	0
206.104	142.901	204.427	47.2826	204.895	3.48729	203.586	41.8522	205.755	0	204.639	0
206.104	12.5706	204.428	42.2264	204.895	68.482	203.586	29.4769	205.755	0	204.639	0
206.104	0	204.428	24.3379	204.895	127.521	203.587	10.6243	205.756	0	204.64	0
206.105	0	204.428	5.66246	204.896	152.381	203.587	0	205.756	0	204.64	0
206.105	0	204.429	0	204.896	123.931	203.587	0	205.756	0	204.64	18.9564
206.105	0	204.429	0	204.896	61.3612	203.588	0	205.757	23.2811	204.641	100.243
206.106	55.7323	204.429	0	204.897	0	203.588	0	205.757	101.11	204.641	130.765
206.106	108.334	204.43	0	204.897	0	203.601	0	205.757	180.036	204.641	136.147
206.106	132.43	204.462	0	204.897	0	203.602	0	205.758	210.8	204.642	114.38
206.107	108.39	204.462	0	204.898	0	203.602	0	205.758	168.388	204.642	66.445
206.107	51.817	204.462	0	204.902	0	203.603	0	205.758	74.7461	204.642	0
206.107	2.51681	204.463	0	204.902	0	203.603	35.3803	205.759	0	204.643	0
206.108	0	204.463	12.8551	204.903	0	203.603	178.067	205.759	0	204.643	0
206.108	0	204.463	33.0772	204.903	0	203.604	282.278	205.76	0	204.643	0
206.108	0	204.464	45.4288	204.903	69.7688	203.604	320.944	205.76	0	204.646	0
206.109	0	204.464	41.7643	204.904	172.972	203.604	266.806	205.861	0	204.647	0
206.138	0	204.464	24.9233	204.904	260.59	203.605	133.901	205.861	0	204.647	0
206.138	0	204.465	6.43842	204.904	284.855	203.605	0	205.861	0	204.647	0
206.138	0	204.465	0	204.905	231.999	203.605	0	205.862	0	204.648	6.79063
206.139	0	204.465	0	204.905	132.641	203.606	0	205.862	54.9018	204.648	24.9653
206.139	39.5363	204.466	0	204.905	9.83171	203.606	0	205.862	102.831	204.648	40.0215
206.139	141.796	204.466	0	204.906	0	203.646	0	205.863	124.256	204.649	45.6126
206.14	235.168	204.5	0	204.906	0	203.646	0	205.863	108.662	204.649	37.8264
206.14	267.608	204.501	0	204.906	0	203.646	0	205.864	64.6601	204.649	17.6846
206.14	216.867	204.501	0	204.907	0	203.647	0	205.864	5.91728	204.65	0
206.141	121.53	204.501	0	204.937	0	203.647	57.6248	205.864	0	204.65	0
206.141	41.6147	204.502	15.3868	204.937	0	203.647	150.04	205.865	0	204.65	0
206.141	3.88921	204.502	34.8689	204.938	0	203.648	190.293	205.865	0	204.651	0
206.142	0	204.503	45.3315	204.938	0	203.648	168.436	205.865	0	204.663	0
206.142	0	204.503	41.6584	204.938	38.4973	203.648	97.614	205.99	0	204.664	0
206.142	0	204.503	26.6358	204.939	96.1256	203.649	26.7279	205.99	0	204.664	0
206.143	0	204.504	6.57624	204.939	134.693	203.649	0	205.991	0	204.664	0
206.212	0	204.504	0	204.939	128.006	203.649	0	205.991	0	204.665	9.52015
206.212	0	204.504	0	204.94	81.642	203.65	0	205.991	69.0292	204.665	24.2688
206.212	0	204.505	0	204.94	17.6631	203.65	0	205.992	196.466	204.665	32.9416
206.213	0	204.505	0	204.94	0	203.689	0	205.992	292.679	204.666	29.7173
206.213	28.2727	204.514	0	204.941	0	203.689	0	205.992	295.802	204.666	17.2746
206.213	175.79	204.514	0	204.941	0	203.689	0	205.993	203.509	204.666	4.15297
206.214	334.79	204.515	0	204.942	0	203.69	0	205.993	59.2613	204.667	0
206.214	419.438	204.515	0	204.982	0	203.69	26.4518	205.993	0	204.667	0
206.214	376.457	204.515	96.3528	204.982	0	203.69	68.7552	205.994	0	204.667	0
206.215	227.371	204.516	161.028	204.983	0	203.691	88.5561	205.994	0	204.668	0
206.215	56.1653	204.516	188.033	204.983	0	203.691	77.8904	205.995	0	204.701	0
206.215	0	204.516	166.512	204.983	20.4767	203.691	45.5174	206.055	0	204.702	0
206.216	0	204.517	108.522	204.984	46.9615	203.692	13.0913	206.055	0	204.702	0
206.216	0	204.517	4.65863	204.984	67.3237	203.692	0	206.056	0	204.702	0
206.217	0	204.517	0	204.984	68.8867	203.692	0	206.056	0	204.703	2.69733
206.278	0	204.518	0	204.985	49.8767	203.693	0	206.056	60.5183	204.703	15.019
206.279	0	204.518	0	204.985	22.1671	203.693	0	206.057	211.473	204.704	29.8724
206.279	0	204.518	0	204.985	1.23235	203.717	0	206.057	354.403	204.704	34.6698
206.279	0	204.629	0	204.986	0	203.717	0	206.057	385.399	204.704	26.1618
206.28	43.1916	204.63	0	204.986	0	203.718	0	206.058	282.324	204.705	10.9764
206.28	319.046	204.63	0	204.986	0	203.718	0	206.058	114.479	204.705	0
206.28	850.316	204.631	0	204.987	0	203.718	5.55684	206.058	0	204.705	0
206.281	1135.83	204.631	15.3677	204.988	0	203.719	13.5686	206.059	0	204.706	0
206.281	1074.39	204.631	51.1323	204.988	0	203.719	18.5678	206.059	0	204.706	0
206.282	691.556	204.632	81.6695	204.988	0	203.719	17.3007	206.059	0	204.752	0
206.282	221.074	204.632	84.1432	204.989	0	203.72	10.3204	206.064	0	204.752	0
206.282	0	204.632	58.8694	204.989	86.3686	203.72	56.4221	206.065	0	204.752	0
206.283	0	204.633	19.889	204.99	202.682	203.72	160.36	206.065	0	204.753	0
206.283	0	204.633	0	204.99	261.564	203.721	249.211	206.065	0	204.753	1.50834
206.283	0	204.633	0	204.99	227.038	203.721	267.306	206.066	12.1566	204.754	14.262
206.393	0	204.634	0	204.991	133.51	203.721	197.775	206.066	42.8101	204.754	29.8749
206.393	0	204.634	0	204.991	10.1759	203.722	67.199	206.066	55.9269	204.754	40.4331
206.393	0	204.685	0	204.991	0	203.722	0	206.067	56.0994	204.755	39.1115
206.394	0	204.685	0	204.992	0	203.722	0	206.067	42.2556	204.755	26.3982
206.394	54.1286	204.685	0	204.992	0	203.723	0	206.067	18.8803	204.755	10.2721
206.394	245.018	204.686	0	204.992	0	203.723	0	206.068	0	204.756	0
206.395	355.853	204.686	13.2841	205.022	0	203.807	0	206.068	0	204.756	0
206.395	360.281	204.686	68.9849	205.023	0	203.808	0	206.069	0	204.756	0
206.395	256.599	204.687	89.5343	205.023	0	203.808	0	206.069	0	204.757	0
206.396	106.796	204.687	92.9543	205.023	0	203.808	0	206.098	0	204.782	0
206.396	0	204.687	78.4771	205.024	19.2682	203.809	66.2744	206.099	0	204.782	0
206.396	0	204.688	45.9816	205.024	49.9231	203.809	205.795	206.099	0	204.783	0
206.397	0	204.688	0	205.024	73.2755	203.809	319.127	206.099	0	204.783	0
206.397	0	204.689	0	205.025	72.9095	203.81	354.976	206.1	6.44751	204.783	5.4908
206.407	0	204.689	0	205.025	49.1761	203.81	281.936	206.1	11.7153	204.784	33.4907
206.407	0	204.689	0	205.025	9.71176	203.81	119.774	206.1	15.6798	204.784	62.682
206.408	0	204.713	0	205.026	0	203.811	0	206.101	41.6368	204.784	73.5499
206.408	0	204.714	0	205.026	0	203.811	0	206.101	534.834	204.785	58.4253
206.408	14.3582	204.714	0	205.026	0	203.811	0	206.102	1974.51	204.785	26.9539
206.409	39.3587	204.714	0	205.027	0	203.812	0	206.102	3789.04	204.785	0
206.409	58.0888	204.715	4.41833	205.045	0	203.841	0	206.102	4857.57	204.786	0
206.409	64.0515	204.715	33.0304	205.046	0	203.841	0	206.103	4538.11	204.786	0
206.41	53.0039	204.715	43.9886	205.046	0	203.841	0	206.103	3008.28	204.787	0
206.41	20.6361	204.716	45.7532	205.046	0	203.842	0	206.103	1204.2	204.82	0
206.41	0	204.716	35.9617	205.047	71.0861	203.842	13.6304	206.104	234.044	204.82	0
206.411	0	204.716	18.4236	205.047	111.804	203.842	46.7095	206.104	45.6261	204.82	0
206.411	0	204.717	0	205.047	118.496	203.843	84.934	206.104	10.7538	204.821	0
206.412	0	204.717	0	205.048	84.5023	203.843	108.021	206.105	1.48119	204.821	8.64437
206.478	0	204.717	12.8112	205.048	32.9597	203.843	98.4479	206.105	0	204.821	47.5323
206.478	0	204.718	35.2759	205.048	0	203.844	60.4751	206.105	0	204.822	91.4769
206.479	0	204.718	52.054	205.049	0	203.844	18.0117	206.106	0	204.822	112.342
206.479	0	204.718	52.668	205.049	0	203.845	0	206.106	0	204.822	96.0422
206.479	14.0144	204.719	37.6125	205.049	0	203.845	0	206.115	0	204.823	48.8194
206.48	147.665	204.719	10.7909	205.084	0	203.845	0	206.116	0	204.823	0
206.48	263.53	204.719	0	205.084	0	203.846	0	206.116	0	204.823	0
206.48	311.639	204.72	0	205.084	0	203.94	0	206.116	0	204.824	0
206.481	263.054	204.72	0	205.085	0	203.941	0	206.117	8.39865	204.824	0
206.481	145.683	204.72	0	205.085	3.21881	203.941	0	206.117	35.0334	204.858	0
206.482	0	204.73	0	205.085	42.5463	203.942	0	206.117	66.0927	204.859	0
206.482	0	204.73	0	205.086	88.0839	203.942	52.3998	206.118	80.4568	204.859	0
206.482	0	204.731	0	205.086	108.799	203.942	243.853	206.118	68.0083	204.86	0
206.483	0	204.731	0	205.086	97.3574	203.943	416.346	206.118	37.4283	204.86	14.6671
206.502	0	204.731	80.6322	205.087	59.9425	203.943	490.497	206.119	10.1875	204.86	66.7604
206.503	0	204.732	192.287	205.087	14.7241	203.943	418.218	206.119	0.9641	204.861	107.632
206.503	0	204.732	263.845	205.087	0	203.944	251.376	206.119	0	204.861	117.407
206.503	0	204.732	246.935	205.088	0	203.944	89.5356	206.12	0	204.861	91.1076
206.504	36.6753	204.733	150.998	205.088	0	203.944	0	206.12	0	204.862	42.2498
206.504	165.864	204.733	31.5378	205.088	0	203.945	0	206.12	0	204.862	0
206.504	260.568	204.733	0	205.106	0	203.945	0	206.135	0	204.862	0
206.505	271.474	204.734	0	205.106	0	203.945	0	206.135	0	204.863	0
206.505	191.458	204.734	0	205.107	0	203.972	0	206.136	0	204.863	0
206.505	74.8273	204.734	0	205.107	0	203.973	0	206.136	0	204.922	0
206.506	0	204.747	0	205.107	6.97634	203.973	0	206.136	59.3395	204.922	0
206.506	0	204.747	0	205.108	39.9276	203.973	0	206.137	181.439	204.923	0
206.507	0	204.747	0	205.108	68.7679	203.974	27.744	206.137	242.693	204.923	0
206.507	0	204.748	0	205.108	75.6237	203.974	76.7481	206.137	255.74	204.923	9.85032
206.618	0	204.748	20.8679	205.109	53.7251	203.974	114.76	206.138	207.101	204.924	81.1027
206.619	0	204.748	41.6446	205.109	19.8691	203.975	113.519	206.138	90.803	204.924	133.671
206.619	0	204.749	47.838	205.109	0	203.975	71.3264	206.138	0	204.925	147.308
206.619	0	204.749	41.2465	205.11	0	203.975	17.1335	206.139	5.5882	204.925	112.665
206.62	12.2474	204.749	24.8792	205.11	0	203.976	0	206.139	67.0573	204.925	52.5591
206.62	177.548	204.75	6.5331	205.11	0	203.976	0	206.139	240.562	204.926	0
206.621	361.663	204.75	0	205.113	0	203.976	0	206.14	456.644	204.926	0
206.621	651.979	204.75	0	205.113	0	203.977	0	206.14	565.884	204.926	0
206.621	736.782	204.751	0	205.114	0	203.982	0	206.14	495.513	204.927	0
206.622	639.414	204.751	0	205.114	0	203.983	0	206.141	290.668	205.022	0
206.622	369.027	204.762	0	205.115	97.7555	203.983	0	206.141	107.53	205.022	0
206.622	213.695	204.763	0	205.115	195.033	203.983	0	206.142	21.6252	205.023	0
206.623	0	204.763	0	205.115	231.316	203.984	4.2216	206.142	1.99062	205.023	0
206.623	0	204.764	0	205.116	178.638	203.984	14.9985	206.142	0	205.023	1.85368
206.623	0	204.764	44.0834	205.116	78.2	203.984	24.894	206.143	0	205.024	20.2052
206.624	0	204.764	96.035	205.116	7.90591	203.985	27.7539	206.143	0	205.024	64.6169
206.843	0	204.765	124.129	205.117	0	203.985	21.4799	206.143	0	205.024	104.987
206.844	0	204.765	115.869	205.117	0	203.985	8.61577	206.152	0	205.025	115.684
206.844	0	204.765	74.4202	205.117	0	203.986	0	206.152	0	205.025	89.1858
206.844	0	204.766	18.0647	205.118	0	203.986	0	206.152	0	205.025	43.4205
206.845	1.12201	204.766	0	205.118	0	203.986	0	206.153	0	205.026	7.73265
206.845	61.1686	204.766	0	205.118	0	203.987	0	206.153	39.9986	205.026	0
206.845	119.909	204.767	0	205.119	22.8581	204.1	0	206.153	103.954	205.026	0
206.846	148.307	204.767	0	205.119	56.3012	204.1	0	206.154	136.065	205.027	0
206.846	126.831	204.825	0	205.119	77.6736	204.1	0	206.154	122.675	205.027	0
206.846	69.4497	204.825	0	205.12	74.0278	204.101	0	206.154	74.2973	205.047	0
206.847	0	204.826	0	205.12	49.0123	204.101	7.67491	206.155	22.6079	205.047	0
[truncated: 469,695+ more rows]

## Sheet: Figure 4b 
Figure 4b
x	y	x	y	x	y	x	y
0.048	1759480	0.045	1857245	0.049	1760154	0.046	1685976
0.051	1835617	0.048	1790363	0.052	1770730	0.05	1830012
0.055	1767946	0.052	1904738	0.055	1749584	0.053	1737419
0.058	1795576	0.055	1693825	0.059	1781526	0.057	1864358
0.061	1724580	0.058	1773650	0.062	1863791	0.06	1730065
0.065	1814160	0.062	1675369	0.066	1815211	0.063	1687419
0.068	1763932	0.065	1814815	0.069	1777744	0.067	1711722
0.072	1795450	0.069	1819808	0.072	1763597	0.07	1687928
0.075	1782978	0.072	1680546	0.076	1651880	0.074	1713885
0.078	1839418	0.075	1764725	0.079	1792087	0.077	1827239
0.082	1719737	0.079	1810595	0.083	1798840	0.08	1729076
0.085	1825099	0.082	1756734	0.086	1827432	0.084	1789334
0.089	1897999	0.086	1810890	0.089	1680515	0.087	1787072
0.092	1912811	0.089	1793445	0.093	1679005	0.091	1789218
0.095	1791986	0.092	1778940	0.096	1956155	0.094	1807841
0.099	1757657	0.096	1724272	0.1	1768970	0.097	1767300
0.102	1813556	0.099	1764811	0.103	1754967	0.101	1774204
0.106	1721764	0.103	1785761	0.106	1707070	0.104	1761018
0.109	1827922	0.106	1802612	0.11	1749598	0.108	1740113
0.112	1849469	0.109	1838496	0.113	1786894	0.111	1738349
0.116	1788184	0.113	1677679	0.117	1777594	0.114	1714514
0.119	1745716	0.116	1634697	0.12	1731387	0.118	1739674
0.123	1833641	0.12	1812449	0.133	1797223	0.121	1799764
0.126	1885535	0.123	1886935	0.137	1738696	0.125	1775421
0.129	1780255	0.126	1797017	0.14	1835864	0.128	1736805
0.133	1775263	0.13	1788216	0.144	1819706	0.131	1691092
0.136	1887466	0.133	1834277	0.147	1851429	0.135	1731385
0.14	1792611	0.137	1881741	0.15	1746118	0.138	1678510
0.143	1822101	0.14	1862082	0.154	1740734	0.142	1787578
0.146	1707498	0.144	1796476	0.157	1793869	0.145	1816707
0.15	1815570	0.147	1769388	0.161	1741943	0.148	1776230
0.153	1800450	0.15	1834842	0.164	1871149	0.152	1713638
0.157	1807582	0.154	1641121	0.167	1822720	0.155	1712626
0.16	1745691	0.157	1793508	0.171	1662316	0.159	1780886
0.163	1810924	0.161	1773009	0.174	1805814	0.162	1747258
0.167	1785243	0.164	1811549	0.178	1785246	0.166	1721111
0.17	1766652	0.167	1723171	0.181	1717564	0.169	1748876
0.174	1799927	0.171	1737976	0.184	1760293	0.172	1744097
0.177	1784047	0.174	1763843	0.188	1798069	0.176	1745024
0.18	1798803	0.178	1789318	0.191	1726349	0.179	1742475
0.184	1831602	0.181	1781756	0.195	1772763	0.183	1755301
0.187	1702126	0.184	1711939	0.198	1806415	0.186	1802769
0.191	1782860	0.188	1874261	0.201	1769210	0.189	1626379
0.194	1789091	0.191	1738314	0.205	1692860	0.193	1879161
0.198	1795190	0.195	1792420	0.208	1672382	0.196	1728755
0.201	1798007	0.198	1779469	0.212	1782886	0.2	1761570
0.204	1792140	0.201	1883529	0.215	1841772	0.203	1786222
0.208	1830263	0.205	1925813	0.218	1749060	0.206	1665582
0.211	1766313	0.208	1753612	0.222	1802275	0.21	1807416
0.215	1780514	0.212	1830366	0.225	1734700	0.213	1802189
0.218	1727703	0.215	1844838	0.229	1761149	0.217	1748655
0.221	1752743	0.218	1854933	0.232	1771781	0.22	1790710
0.225	1870565	0.222	1855697	0.235	1696802	0.223	1759483
0.228	1752338	0.225	1858428	0.239	1718531	0.227	1711927
0.232	1787313	0.229	1746999	0.242	1795459	0.23	1714427
0.235	1719502	0.232	1776282	0.246	1670429	0.234	1798041
0.238	1826341	0.235	1819034	0.249	1782921	0.237	1774708
0.242	1850853	0.239	1925084	0.252	1725779	0.24	1769710
0.245	1711251	0.242	1766148	0.256	1884531	0.244	1749994
0.249	1866097	0.246	1873021	0.259	1769616	0.247	1734497
0.252	1926536	0.249	1761416	0.263	1802939	0.251	1728102
0.255	1821594	0.252	1682723	0.266	1654537	0.254	1769618
0.259	1813218	0.256	1782272	0.269	1757115	0.257	1656483
0.262	1843502	0.259	1821380	0.273	1721354	0.261	1762286
0.266	1772744	0.263	1813707	0.276	1785510	0.264	1716670
0.269	1799794	0.266	1711836	0.28	1727795	0.268	1716666
0.272	1771619	0.269	1821164	0.283	1817698	0.271	1718680
0.276	1840070	0.273	1755924	0.286	1636275	0.274	1815555
0.279	1831114	0.276	1749966	0.29	1766656	0.278	1818962
0.283	1843161	0.28	1851298	0.293	1745163	0.281	1698480
0.286	1754987	0.283	1799312	0.297	1795249	0.285	1731158
0.289	1743735	0.286	1774448	0.3	1698761	0.288	1675165
0.293	1738656	0.29	1679414	0.303	1663777	0.291	1751487
0.296	1719805	0.293	1761289	0.307	1725225	0.295	1891608
0.3	1783047	0.297	1833867	0.31	1805329	0.298	1768618
0.303	1806581	0.3	1831811	0.314	1762076	0.302	1764238
0.306	1697604	0.303	1816893	0.317	1703045	0.305	1702146
0.31	1848407	0.307	1772936	0.321	1720594	0.308	1742690
0.313	1787129	0.31	1775146	0.324	1813286	0.312	1646247
0.317	1835685	0.314	1775877	0.327	1796016	0.315	1637729
0.32	1740254	0.317	1854713	0.331	1778633	0.319	1807187
0.323	1818656	0.32	1833161	0.334	1696839	0.322	1756885
0.327	1859123	0.324	1754361	0.338	1675778	0.325	1818319
0.33	1769212	0.327	1853134	0.341	1794388	0.329	1787964
0.334	1872379	0.331	1942187	0.344	1754938	0.332	1803768
0.337	1822994	0.334	1818361	0.348	1771043	0.336	1862938
0.34	1906331	0.337	1879198	0.351	1768925	0.339	1711264
0.344	1959252	0.341	1755988	0.355	1826028	0.342	1696943
0.357	1819651	0.344	1795816	0.358	1831834	0.346	1767613
0.361	1832060	0.348	1700736	0.361	1785784	0.349	1785505
0.364	1839262	0.351	1798732	0.365	1735754	0.353	1766929
0.367	1763758	0.354	1750565	0.368	1777021	0.356	1782619
0.371	1812879	0.358	1677862	0.372	1727044	0.359	1818269
0.374	1782881	0.361	1884922	0.375	1776692	0.363	1841567
0.378	1838182	0.365	1795703	0.378	1694542	0.376	1753760
0.381	1781382	0.368	1710828	0.382	1812420	0.38	1754059
0.384	1886565	0.371	1845422	0.385	1653908	0.383	1743646
0.388	1943989	0.375	1804920	0.389	1767858	0.386	1760131
0.391	1821153	0.378	1722177	0.392	1765600	0.39	1729535
0.395	1789605	0.382	1855634	0.395	1827394	0.393	1735931
0.398	1884044	0.385	1851513	0.399	1701821	0.397	1853521
0.401	1847622	0.389	1798836	0.402	1721060	0.4	1794118
0.405	1796252	0.392	1775207	0.406	1763961	0.403	1755002
0.408	1799120	0.395	1809752	0.409	1755059	0.407	1771842
0.412	1856820	0.399	1827916	0.412	1864611	0.41	1708450
0.415	1826312	0.402	1825198	0.416	1733950	0.414	1724145
0.418	1800874	0.406	1766079	0.419	1714044	0.417	1774309
0.422	1790927	0.409	1760219	0.423	1886894	0.42	1833241
0.425	1784957	0.412	1792626	0.426	1735332	0.424	1726425
0.429	1822815	0.416	1834521	0.429	1872729	0.427	1653711
0.432	1803066	0.419	1689696	0.433	1783777	0.431	1690572
0.435	1923212	0.423	1802939	0.436	1867153	0.434	1836159
0.439	1729812	0.426	1743654	0.44	1716072	0.437	1762665
0.442	1859918	0.429	1779211	0.443	1766260	0.441	1731987
0.446	1806376	0.433	1767680	0.446	1774617	0.444	1799615
0.449	1809409	0.436	1796959	0.45	1798737	0.448	1778850
0.452	1803087	0.44	1907958	0.453	1886520	0.451	1762691
0.456	1885981	0.443	1744988	0.457	1803715	0.454	1747578
0.459	1902833	0.446	1783049	0.46	1724050	0.458	1754560
0.463	1787210	0.45	1709421	0.463	1719456	0.461	1816777
0.466	1852426	0.453	1827335	0.467	1810053	0.465	1649151
0.469	1806451	0.457	1746310	0.47	1652907	0.468	1703361
0.473	1827990	0.46	1673866	0.474	1818855	0.471	1766123
0.476	1830427	0.463	1776319	0.477	1857061	0.475	1747144
0.48	1897460	0.467	1819652	0.48	1698579	0.478	1756158
0.483	1758441	0.47	1776927	0.484	1781608	0.482	1717764
0.486	1798176	0.474	1866025	0.487	1788559	0.485	1772723
0.49	1691905	0.477	1768395	0.491	1790774	0.488	1743029
0.493	1896109	0.48	1728293	0.494	1735551	0.492	1765130
0.497	1756795	0.484	1822160	0.497	1906205	0.495	1785169
0.5	1686457	0.487	1773807	0.501	1810364	0.499	1825179
0.513	1810478	0.491	1769401	0.504	1709632	0.502	1727301
0.517	1720415	0.494	1807691	0.508	1776408	0.505	1784626
0.52	1791128	0.497	1731346	0.511	1763037	0.509	1672098
0.524	1717135	0.501	1812504	0.514	1805313	0.512	1812551
0.527	1769406	0.504	1872320	0.518	1772905	0.516	1790271
0.53	1874726	0.508	1895512	0.521	1783217	0.519	1712832
0.534	1782211	0.511	1811735	0.525	1760230	0.522	1764979
0.537	1866648	0.514	1813801	0.528	1759184	0.526	1812342
0.541	1798363	0.518	1767427	0.531	1781911	0.529	1697118
0.544	1751592	0.521	1842707	0.535	1747188	0.533	1652554
0.547	1795263	0.525	1717870	0.538	1769062	0.536	1824154
0.551	1924230	0.528	1713071	0.542	1779567	0.539	1659550
0.554	1909956	0.531	1714693	0.545	1785351	0.543	1631439
0.558	1703805	0.535	1851471	0.548	1790270	0.546	1702375
0.561	1712059	0.538	1782847	0.552	1807698	0.56	1805715
0.564	1810956	0.542	1755012	0.555	1821098	0.563	1734991
0.568	1795330	0.545	1719364	0.559	1785111	0.566	1691890
0.571	1750557	0.548	1741625	0.562	1790382	0.57	1722100
0.575	1795609	0.552	1800027	0.566	1794054	0.573	1761437
0.578	1908837	0.555	1719027	0.569	1662441	0.577	1782835
0.581	1827233	0.559	1844028	0.572	1901784	0.58	1766572
0.585	1842006	0.562	1807022	0.576	1817514	0.583	1782196
0.588	1877795	0.565	1736128	0.579	1781098	0.587	1783865
0.592	1689718	0.569	1876098	0.583	1720218	0.59	1811745
0.595	1852627	0.572	1792772	0.586	1815183	0.594	1783925
0.598	1812715	0.576	1922191	0.589	1802499	0.597	1683164
0.602	1776209	0.579	1889071	0.593	1778219	0.6	1885847
0.605	1772824	0.582	1629059	0.596	1804502	0.604	1786194
0.609	1790838	0.586	1770183	0.6	1873836	0.607	1740003
0.612	1817493	0.589	1709427	0.603	1868654	0.611	1760158
0.615	1858387	0.593	1757890	0.616	1823752	0.614	1762291
0.619	1774714	0.596	1802321	0.62	1785416	0.617	1594854
0.622	1796629	0.599	1726469	0.623	1812609	0.621	1765909
0.626	1940929	0.613	1720445	0.626	1843633	0.624	1714034
0.629	1804038	0.616	1830349	0.63	1709412	0.628	1702488
0.632	1725508	0.62	1917845	0.633	1755863	0.631	1745950
0.636	1785505	0.623	1803377	0.637	1806289	0.634	1729003
0.639	1767385	0.626	1800913	0.64	1740285	0.638	1772045
0.643	1805606	0.63	1924096	0.643	1775947	0.641	1809860
0.646	1815275	0.633	1730579	0.647	1847598	0.645	1686227
0.649	1851354	0.637	1680278	0.65	1761879	0.648	1750683
0.653	1798071	0.64	1798387	0.654	1803267	0.651	1627507
0.656	1756248	0.643	1858923	0.657	1785827	0.655	1694667
0.66	1786989	0.647	1724779	0.66	1880354	0.658	1691213
0.663	1804496	0.65	1852200	0.664	1704472	0.662	1726027
0.666	1820236	0.654	1760050	0.667	1832754	0.665	1737528
0.67	1674946	0.657	1748535	0.671	1739185	0.668	1752352
0.673	1676413	0.66	1817475	0.674	1847769	0.672	1695681
0.677	1792123	0.664	1809825	0.677	1833466	0.675	1774334
0.68	1804120	0.667	1715618	0.681	1770095	0.679	1703033
0.683	1672275	0.671	1776658	0.684	1695373	0.682	1805009
0.687	1792692	0.674	1746049	0.688	1752224	0.685	1754237
0.69	1733378	0.677	1844100	0.691	1742603	0.689	1736585
0.694	1810565	0.681	1782395	0.694	1772354	0.692	1777189
0.697	1788556	0.684	1723436	0.698	1835472	0.696	1795493
0.7	1825922	0.688	1782800	0.701	1845488	0.699	1787074
0.704	1684908	0.691	1724183	0.705	1825801	0.702	1812507
0.707	1880272	0.694	1772638	0.708	1703218	0.706	1756395
0.711	1882705	0.698	1793194	0.711	1727495	0.709	1756685
0.714	1783169	0.701	1722331	0.715	1776806	0.713	1726969
0.717	1772355	0.705	1830723	0.718	1743214	0.716	1715729
0.721	1883432	0.708	1854524	0.722	1849921	0.719	1783276
0.724	1883340	0.711	1812634	0.725	1828986	0.723	1607066
0.728	1756541	0.715	1835993	0.729	1699448	0.726	1835912
0.731	1817276	0.718	1743890	0.732	1705246	0.73	1755159
0.734	1724177	0.722	1808361	0.735	1796309	0.733	1744199
0.738	1784836	0.725	1749259	0.739	1776367	0.737	1741748
0.741	1890005	0.728	1811320	0.742	1769148	0.74	1778736
0.745	1795168	0.732	1847441	0.746	1772242	0.743	1846010
0.748	1728260	0.735	1796699	0.749	1704446	0.747	1694918
0.751	1860593	0.739	1898815	0.752	1849318	0.75	1828361
0.755	1795260	0.742	1802624	0.756	1765261	0.754	1770716
0.758	1928937	0.745	1757077	0.759	1801691	0.757	1804742
0.762	1772133	0.749	1787181	0.763	1790103	0.76	1684981
0.765	1840005	0.752	1717759	0.766	1729960	0.764	1737296
0.769	1913415	0.756	1681122	0.769	1817167	0.767	1727524
0.772	1832869	0.759	1825454	0.773	1716347	0.771	1725279
0.775	1746439	0.762	1846760	0.776	1808009	0.774	1710267
0.779	1922030	0.766	1806639	0.78	1700798	0.777	1805830
0.782	1829739	0.769	1785890	0.783	1838194	0.781	1780379
0.795	1783157	0.773	1779121	0.786	1791269	0.784	1797001
0.799	1798351	0.776	1820527	0.79	1799479	0.788	1720392
0.802	1869187	0.78	1711996	0.793	1736136	0.791	1705875
0.806	1834969	0.783	1682067	0.797	1693371	0.794	1745915
0.809	1853032	0.786	1816692	0.8	1806620	0.798	1684856
0.812	1811077	0.79	1873468	0.803	1823608	0.801	1810698
0.816	1860683	0.793	1869777	0.807	1778428	0.805	1772567
0.819	1787943	0.797	1781118	0.81	1803589	0.808	1829304
0.823	1750978	0.8	1873297	0.814	1818827	0.811	1659053
0.826	1840978	0.803	1875663	0.817	1833856	0.815	1745251
0.829	1722540	0.807	1774861	0.82	1702465	0.818	1721125
0.833	1802383	0.81	1719823	0.824	1770627	0.822	1722861
0.836	1795918	0.814	1797445	0.827	1776253	0.825	1820110
0.84	1765153	0.817	1859420	0.831	1722787	0.828	1756261
0.843	1887463	0.82	1794033	0.834	1770955	0.832	1749172
0.846	1755059	0.824	1859857	0.837	1760007	0.835	1740834
0.85	1777309	0.827	1816097	0.841	1758107	0.839	1765673
0.853	1714907	0.831	1768817	0.844	1807369	0.842	1715277
0.857	1902267	0.834	1851787	0.848	1744143	0.845	1898971
0.86	1720706	0.837	1747227	0.851	1650517	0.849	1785207
0.863	1769642	0.841	1773008	0.854	1677348	0.852	1759558
0.867	1828725	0.844	1856719	0.858	1691384	0.856	1744562
0.87	1865133	0.848	1823053	0.861	1740814	0.859	1773385
0.874	1840096	0.851	1923874	0.865	1749479	0.862	1772061
0.877	1692107	0.854	1695912	0.868	1775333	0.866	1736154
0.88	1814111	0.858	1820492	0.871	1717788	0.869	1876703
0.884	1793151	0.861	1724726	0.875	1807589	0.873	1774509
0.887	1747961	0.865	1748738	0.878	1767236	0.876	1809257
0.891	1756809	0.868	1724217	0.882	1781086	0.879	1785652
0.894	1832620	0.871	1722417	0.885	1742824	0.883	1741483
0.897	1783288	0.875	1678191	0.888	1696276	0.886	1722717
0.901	1734587	0.878	1833483	0.892	1728815	0.89	1699755
0.904	1760056	0.882	1917584	0.895	1769175	0.893	1776830
0.908	1705256	0.885	1798863	0.899	1712636	0.896	1835480
0.911	1734997	0.888	1879477	0.902	1744052	0.9	1763809
0.915	1801270	0.892	1927753	0.905	1844892	0.903	1707525
0.918	1811816	0.895	1784024	0.909	1747554	0.907	1850899
0.921	1769623	0.899	1863284	0.912	1660264	0.91	1783744
0.925	1904256	0.902	1787725	0.916	1700176	0.913	1780386
0.928	1760792	0.905	1880346	0.919	1723508	0.917	1650431
0.932	1874286	0.909	1853701	0.922	1779082	0.92	1853509
0.935	1771523	0.912	1837790	0.926	1773127	0.924	1762740
0.938	1827619	0.916	1732652	0.929	1821572	0.927	1894686
0.942	1802471	0.919	1779487	0.933	1750964	0.93	1771060
0.945	1819484	0.922	1688968	0.936	1716458	0.934	1824730
0.949	1890958	0.926	1820074	0.939	1799955	0.937	1865753
0.952	1800072	0.929	1791877	0.943	1767338	0.941	1758126
0.955	1899971	0.933	1734982	0.946	1813814	0.944	1784272
0.959	1823692	0.936	1834087	0.95	1876828	0.947	1769024
0.962	1801450	0.939	1836820	0.953	1712787	0.951	1745488
0.966	1800134	0.943	1929444	0.956	1805377	0.954	1682620
0.969	1851976	0.946	1686263	0.96	1746121	0.958	1741336
0.972	1840143	0.95	1753092	0.963	1714218	0.961	1783754
0.976	1884354	0.953	1765892	0.967	1813074	0.964	1806507
0.979	1886710	0.956	1706696	0.97	1752395	0.968	1778256
0.983	1816986	0.96	1873634	0.974	1761149	0.971	1623516
0.986	1726253	0.963	1722265	0.977	1724718	0.975	1743323
0.989	1855318	0.967	1809276	0.98	1753335	0.978	1907769
0.993	1860915	0.97	1843290	0.984	1831162	0.982	1891971
0.996	1710442	0.973	1826964	0.987	1786119	0.985	1802163
1	1821307	0.977	1897832	0.991	1791357	0.988	1678139
1.003	1757260	0.98	1773734	0.994	1821678	0.992	1773662
1.016	1863526	0.984	1807319	0.997	1787284	0.995	1692097
1.02	1768591	0.987	1819320	1.001	1731616	0.999	1646877
1.023	1849852	0.99	1778074	1.004	1833534	1.002	1695413
1.026	1758902	0.994	1819360	1.008	1681994	1.005	1785242
1.03	1788612	0.997	1649647	1.011	1740895	1.009	1733839
1.033	1838548	1.001	1703360	1.014	1740673	1.012	1839931
1.037	1788739	1.004	1735502	1.018	1758913	1.016	1820215
1.04	1755797	1.007	1834476	1.021	1827317	1.019	1708940
1.043	1778152	1.011	1906997	1.025	1699801	1.022	1776418
1.047	1879145	1.014	1747453	1.028	1737439	1.026	1700917
1.05	1818392	1.018	1866302	1.031	1728984	1.029	1797211
1.054	1866799	1.021	1768127	1.035	1825777	1.033	1798294
1.057	1820067	1.024	1878709	1.038	1769765	1.036	1772954
1.06	1782556	1.028	1824596	1.042	1831981	1.039	1807622
1.064	1760777	1.031	1771836	1.045	1774547	1.043	1667708
1.067	1798268	1.035	1721787	1.048	1729904	1.046	1881851
1.071	1833639	1.038	1723912	1.052	1801217	1.05	1839811
1.074	1757608	1.042	1705534	1.055	1784974	1.053	1757978
1.078	1782429	1.045	1681741	1.059	1810560	1.056	1760204
1.081	1890259	1.048	1748212	1.062	1710192	1.06	1768516
1.084	1760466	1.052	1771413	1.065	1767725	1.063	1652391
1.088	1914485	1.055	1626597	1.069	1764988	1.067	1719028
1.091	1883101	1.059	1768817	1.072	1761833	1.07	1654499
1.095	1746468	1.062	1738488	1.076	1712817	1.073	1837478
1.098	1903684	1.065	1829094	1.089	1744601	1.077	1794428
1.101	1720089	1.069	1692793	1.092	1738508	1.08	1728842
1.105	1874836	1.072	1799393	1.096	1840228	1.084	1713419
1.108	1739539	1.076	1850667	1.099	1802502	1.087	1645836
1.112	1874567	1.079	1775806	1.102	1845644	1.09	1816405
1.115	1888846	1.082	1814347	1.106	1687233	1.094	1760712
1.118	1853956	1.086	1771519	1.109	1698887	1.097	1769596
1.122	1730398	1.089	1703765	1.113	1840670	1.101	1753446
1.125	1867506	1.093	1792907	1.116	1846035	1.104	1773309
1.129	1832858	1.096	1729317	1.119	1787633	1.107	1789203
1.132	1753756	1.099	1775934	1.123	1810314	1.111	1735215
1.135	1790993	1.103	1824905	1.126	1752995	1.114	1854725
1.139	1826977	1.106	1887680	1.13	1767639	1.118	1795006
1.142	1873437	1.119	1775307	1.133	1758816	1.121	1751832
1.146	1809471	1.123	1744325	1.137	1733008	1.124	1769719
1.149	1932584	1.126	1887290	1.14	1774871	1.128	1829914
1.152	1932305	1.13	1753218	1.143	1762275	1.131	1729109
1.156	1772860	1.133	1752301	1.147	1790497	1.135	1689827
1.159	1805333	1.136	1835231	1.15	1741496	1.138	1760188
1.163	1775737	1.14	1559615	1.154	1854972	1.141	1795829
1.166	1708528	1.143	1753745	1.157	1822992	1.145	1790989
1.169	1826979	1.147	1732174	1.16	1852386	1.148	1731885
1.173	1817305	1.15	1779292	1.164	1659381	1.152	1803802
1.176	1882571	1.153	1832679	1.167	1782596	1.155	1883946
1.18	1712722	1.157	1725864	1.171	1711517	1.158	1932137
1.183	1884725	1.16	1729719	1.174	1768478	1.162	1755423
1.186	1709816	1.164	1725390	1.177	1826234	1.165	1816872
1.19	1844084	1.167	1773378	1.181	1862857	1.169	1728031
1.193	1729631	1.17	1794732	1.184	1833356	1.172	1784354
1.197	1794206	1.174	1754463	1.188	1793177	1.175	1713364
1.2	1865581	1.177	1696130	1.191	1800702	1.179	1794470
1.203	1795992	1.181	1904761	1.194	1821500	1.182	1721994
1.207	1915553	1.184	1606478	1.198	1816603	1.186	1734267
1.21	1768645	1.188	1822856	1.201	1878785	1.189	1861020
1.214	1786294	1.191	1851718	1.205	1840156	1.192	1760829
1.217	1852873	1.194	1711491	1.208	1819857	1.196	1743257
1.22	1764228	1.198	1727069	1.211	1871445	1.199	1840932
1.224	1840095	1.201	1815262	1.215	1762967	1.203	1710260
1.227	1838295	1.205	1748492	1.218	1778902	1.206	1845153
1.231	1798893	1.208	1736455	1.222	1794707	1.209	1727359
1.234	1741472	1.211	1736910	1.225	1790241	1.213	1826890
1.237	1794541	1.215	1730062	1.228	1930925	1.216	1769057
1.241	1868981	1.218	1845262	1.232	1821977	1.22	1880343
1.244	1853033	1.222	1759841	1.235	1772141	1.223	1728924
1.248	1803797	1.225	1869230	1.239	1824610	1.227	1813776
1.251	1706563	1.228	1694908	1.242	1880043	1.23	1685112
1.254	1834274	1.232	1807094	1.245	1865321	1.233	1763975
1.258	1897021	1.235	1767148	1.249	1763925	1.237	1782203
1.261	1792308	1.239	1766456	1.252	1862728	1.24	1690092
1.265	1914656	1.242	1822757	1.256	1753708	1.244	1733592
1.268	1765984	1.245	1779437	1.259	1782012	1.247	1753990
1.271	1888533	1.249	1830929	1.262	1872648	1.25	1705924
1.275	1703998	1.252	1675815	1.266	1865002	1.254	1862217
1.278	1792857	1.256	1760387	1.269	1757507	1.257	1779815
1.282	1825049	1.259	1722211	1.273	1843559	1.261	1757723
1.285	1828554	1.262	1798795	1.276	1734097	1.264	1844059
1.288	1826550	1.266	1715547	1.279	1771361	1.267	1800618
1.292	1843782	1.269	1772049	1.283	1718301	1.271	1795323
1.295	1753370	1.273	1701291	1.286	1774932	1.274	1787778
1.299	1836331	1.276	1781565	1.29	1719126	1.287	1780918
1.302	1816908	1.279	1789291	1.293	1812219	1.291	1698688
1.305	1848135	1.283	1720150	1.296	1876220	1.294	1783153
1.309	1788106	1.286	1764502	1.3	1790702	1.298	1747477
1.312	1769315	1.29	1733469	1.303	1732706	1.301	1668605
1.316	1803856	1.293	1806040	1.307	1800364	1.304	1695593
1.319	1725109	1.296	1784893	1.31	1729794	1.308	1810974
1.323	1658473	1.3	1776414	1.313	1748631	1.311	1790085
1.326	1788311	1.303	1779524	1.317	1896858	1.315	1836013
1.329	1809405	1.307	1687303	1.32	1753027	1.318	1776974
1.333	1862918	1.31	1786164	1.324	1825855	1.321	1774858
1.336	1841756	1.313	1788203	1.327	1753892	1.325	1760134
1.349	1916610	1.317	1826156	1.33	1684434	1.328	1825099
1.353	1883521	1.32	1764375	1.334	1839764	1.332	1730300
1.356	1768899	1.324	1753835	1.337	1727314	1.335	1700162
1.36	1933999	1.327	1696553	1.341	1846474	1.338	1843329
1.363	1716708	1.33	1716880	1.344	1822942	1.342	1818558
1.366	1725546	1.334	1790761	1.347	1817804	1.345	1808193
1.37	1828465	1.337	1791777	1.351	1729046	1.349	1732041
1.373	1900077	1.341	1798271	1.354	1825426	1.352	1783408
1.377	1719739	1.344	1815426	1.358	1773190	1.355	1792603
1.38	1845977	1.347	1836493	1.361	1807417	1.359	1694374
1.383	1841666	1.351	1706409	1.364	1724191	1.362	1930072
1.387	1829300	1.354	1796562	1.368	1722487	1.366	1801317
1.39	1850801	1.368	1753228	1.371	1729643	1.369	1759097
1.394	1756273	1.371	1783235	1.375	1724436	1.372	1720961
1.397	1743743	1.374	1746285	1.378	1845181	1.376	1794856
1.4	1770356	1.378	1856299	1.382	1753403	1.379	1762035
1.404	1764690	1.381	1771207	1.385	1675244	1.383	1719444
1.407	1810315	1.385	1783042	1.388	1796576	1.386	1739706
1.411	1717071	1.388	1774252	1.392	1770033	1.39	1864327
1.414	1784299	1.391	1686247	1.395	1732490	1.393	1749589
1.417	1873837	1.395	1714263	1.399	1780037	1.396	1853309
1.421	1776146	1.398	1796198	1.402	1838635	1.4	1771764
1.424	1849401	1.402	1760065	1.405	1825082	1.403	1679161
1.428	1802752	1.405	1852030	1.409	1754743	1.407	1797413
1.431	1709924	1.408	1825657	1.412	1749363	1.41	1738141
1.434	1808051	1.412	1663232	1.416	1723214	1.413	1813585
1.438	1794837	1.415	1910758	1.419	1804064	1.417	1728939
1.441	1805355	1.419	1806498	1.422	1754594	1.42	1687052
1.445	1753844	1.422	1783156	1.426	1815306	1.424	1874723
1.448	1883927	1.425	1760615	1.429	1814358	1.427	1826269
1.451	1804136	1.429	1836485	1.433	1744375	1.43	1812127
1.455	1880205	1.432	1715991	1.436	1832345	1.434	1645600
1.458	1763009	1.436	1857306	1.439	1813471	1.437	1673729
1.462	1914546	1.439	1888435	1.443	1769831	1.441	1740726
1.465	1860726	1.442	1797557	1.446	1747322	1.444	1686568
1.468	1756511	1.446	1799459	1.45	1732904	1.447	1776583
1.472	1673265	1.449	1763786	1.453	1804285	1.451	1630560
1.475	1779027	1.453	1765081	1.456	1712009	1.454	1714901
1.479	1701696	1.456	1750907	1.46	1861225	1.458	1722815
1.482	1734042	1.459	1901173	1.463	1773329	1.461	1767553
1.486	1774388	1.463	1788323	1.467	1727616	1.464	1689482
1.489	1721820	1.466	1805234	1.47	1774977	1.468	1728373
1.492	1733846	1.47	1802402	1.473	1668523	1.471	1727826
1.496	1818737	1.473	1784256	1.477	1906892	1.475	1727818
1.499	1845700	1.476	1775794	1.48	1770381	1.478	1715496
1.503	1867596	1.48	1857206	1.484	1730704	1.481	1733618
1.506	1751946	1.483	1714221	1.487	1750360	1.485	1697601
1.509	1817169	1.487	1770186	1.49	1718049	1.488	1832282
1.513	1773575	1.49	1891225	1.494	1702604	1.492	1730686
1.516	1780391	1.493	1759843	1.497	1783731	1.495	1815395
1.52	1796904	1.497	1858310	1.501	1888888	1.498	1720392
1.523	1787150	1.5	1773513	1.504	1846057	1.502	1702249
1.526	1788721	1.504	1659061	1.507	1867439	1.505	1712200
1.53	1818476	1.507	1846079	1.511	1884573	1.509	1869846
1.533	1877658	1.51	1722302	1.514	1865097	1.512	1741542
1.537	1796805	1.514	1811111	1.518	1691616	1.515	1812609
1.54	1816274	1.517	1793554	1.521	1767443	1.519	1764329
1.543	1758015	1.531	1816692	1.524	1906436	1.522	1679404
1.547	1787887	1.534	1870718	1.528	1931095	1.526	1704573
1.55	1828225	1.537	1845683	1.531	1638303	1.529	1643451
1.554	1857504	1.541	1737160	1.535	1850696	1.532	1715806
1.557	1832804	1.544	1687393	1.538	1719665	1.536	1608440
1.56	1746489	1.548	1754164	1.541	1806684	1.539	1802128
1.564	1830435	1.551	1788234	1.545	1781956	1.543	1750012
1.567	1807250	1.554	1819555	1.548	1833116	1.546	1690017
1.571	1782719	1.558	1779954	1.552	1797882	1.549	1707268
1.574	1816297	1.561	1757232	1.555	1778474	1.553	1710820
1.587	1812906	1.565	1857309	1.558	1824850	1.556	1734251
1.591	1721583	1.568	1711863	1.562	1808797	1.56	1860660
1.594	1844798	1.571	1761189	1.565	1779056	1.563	1828689
1.597	1725099	1.575	1847454	1.569	1776360	1.566	1794215
1.601	1849459	1.578	1676633	1.572	1899515	1.57	1757638
1.604	1823791	1.582	1754781	1.575	1733944	1.573	1725614
1.608	1838526	1.585	1794398	1.579	1753694	1.577	1822848
1.611	1778056	1.588	1833572	1.582	1805795	1.58	1827719
1.614	1808480	1.592	1799537	1.586	1816725	1.583	1757571
1.618	1786534	1.595	1764586	1.589	1789455	1.587	1788088
1.621	1819251	1.599	1771087	1.592	1812157	1.59	1803359
1.625	1741852	1.602	1759366	1.596	1817329	1.594	1696019
1.628	1834231	1.605	1755340	1.599	1884197	1.597	1785435
1.631	1747795	1.609	1651542	1.603	1748020	1.6	1750962
1.635	1789330	1.612	1652778	1.606	1851702	1.604	1753530
1.638	1791907	1.616	1864458	1.609	1803979	1.607	1820875
1.642	1748025	1.619	1704286	1.613	1893755	1.611	1692037
1.645	1824859	1.622	1798611	1.616	1814305	1.614	1704416
1.649	1740764	1.626	1744286	1.62	1794734	1.617	1695788
1.652	1715976	1.629	1766729	1.623	1892211	1.621	1797486
1.655	1794980	1.633	1724583	1.627	1897821	1.624	1836234
1.659	1743898	1.636	1854653	1.63	1778520	1.628	1788791
1.662	1778144	1.639	1723289	1.633	1839048	1.631	1685752
1.666	1898720	1.643	1801015	1.637	1800076	1.635	1674287
1.669	1746784	1.646	1774708	1.64	1735464	1.638	1794135
1.672	1898924	1.65	1776007	1.644	1889773	1.641	1718015
1.676	1862783	1.653	1788998	1.647	1719229	1.645	1679629
1.679	1732215	1.656	1677357	1.65	1819606	1.648	1767536
1.683	1769063	1.66	1807669	1.654	1797118	1.652	1692975
1.686	1780986	1.663	1770773	1.657	1857267	1.655	1783887
1.689	1828418	1.667	1829430	1.661	1787099	1.658	1845189
1.693	1856560	1.67	1777867	1.664	1839832	1.672	1883040
1.696	1769788	1.673	1835541	1.667	1744902	1.675	1772323
1.7	1840560	1.677	1692458	1.671	1912437	1.678	1800793
1.703	1699351	1.68	1730459	1.674	1883070	1.682	1694150
1.706	1795328	1.684	1778236	1.678	1825367	1.685	1823230
1.71	1758093	1.687	1860869	1.681	1687664	1.689	1698504
1.713	1811262	1.69	1781875	1.684	1884521	1.692	1805620
1.717	1809662	1.694	1751150	1.688	1757724	1.695	1748860
1.72	1783875	1.697	1772934	1.691	1877209	1.699	1803272
1.723	1780515	1.701	1859429	1.695	1780940	1.702	1732879
1.727	1707290	1.704	1801709	1.698	1780399	1.706	1808354
1.73	1773872	1.707	1802271	1.701	1778469	1.709	1665768
1.734	1873119	1.711	1788751	1.705	1807543	1.712	1814792
1.737	1885797	1.714	1805909	1.708	1825719	1.716	1826015
1.74	1819908	1.718	1737957	1.712	1748615	1.719	1749760
1.744	1833743	1.721	1879227	1.715	1690986	1.723	1814462
1.757	1934975	1.724	1760699	1.718	1857433	1.726	1736715
1.76	1768981	1.728	1714398	1.722	1821509	1.729	1853093
1.764	1832499	1.731	1680917	1.725	1829785	1.733	1789756
1.767	1844046	1.735	1792007	1.729	1810626	1.736	1830938
1.771	1783920	1.738	1783602	1.732	1772797	1.74	1835288
1.774	1754252	1.741	1844338	1.735	1686471	1.743	1752496
1.777	1759988	1.745	1700527	1.739	1826402	1.746	1825856
1.781	1821838	1.748	1775521	1.742	1751779	1.75	1796278
1.784	1820229	1.752	1688196	1.746	1802825	1.753	1784964
1.788	1825047	1.755	1786637	1.749	1712123	1.757	1906638
1.791	1804301	1.759	1907862	1.752	1795399	1.76	1836805
1.794	1872578	1.762	1735069	1.756	1730652	1.763	1751109
1.798	1789141	1.765	1750873	1.759	1711279	1.767	1669600
1.801	1766777	1.769	1685456	1.763	1805311	1.77	1808077
1.805	1831518	1.772	1828952	1.766	1845547	1.774	1844217
1.808	1895947	1.776	1735772	1.769	1856135	1.777	1728073
1.812	1775981	1.779	1769889	1.773	1767586	1.78	1844214
1.815	1788435	1.782	1768245	1.776	1810005	1.784	1874197
1.818	1746255	1.786	1887787	1.78	1815272	1.787	1783903
1.822	1768692	1.789	1748815	1.783	1780663	1.791	1793867
1.825	1743878	1.793	1724998	1.786	1792231	1.794	1841405
1.829	1773977	1.796	1742596	1.79	1880936	1.798	1760142
1.832	1820619	1.799	1770968	1.793	1800312	1.801	1928833
1.835	1801262	1.803	1809758	1.797	1853141	1.804	1754523
1.839	1824253	1.806	1766833	1.8	1781221	1.808	1777204
1.842	1780988	1.81	1671348	1.803	1730713	1.811	1798736
1.846	1820342	1.813	1726636	1.807	1774441	1.815	1831480
1.849	1863364	1.816	1916591	1.81	1781451	1.818	1828821
1.852	1774995	1.82	1743484	1.814	1836119	1.821	1768357
1.856	1890066	1.823	1724620	1.817	1804212	1.825	1821562
1.859	1799640	1.827	1822122	1.82	1725271	1.828	1820722
1.863	1832808	1.83	1716240	1.824	1812747	1.832	1741557
1.866	1835561	1.833	1820729	1.827	1738321	1.835	1883322
1.869	1861367	1.837	1758657	1.831	1729382	1.838	1836145
1.873	1796872	1.84	1790655	1.834	1709900	1.842	1738621
1.876	1826343	1.844	1749063	1.837	1859493	1.845	1845725
1.88	1895751	1.847	1860639	1.841	1802188	1.849	1688046
1.883	1849676	1.85	1892492	1.844	1809662	1.852	1744076
1.886	1834142	1.854	1821126	1.848	1808878	1.855	1754458
1.89	1837897	1.857	1769353	1.851	1854731	1.859	1786359
1.903	1752058	1.861	1809469	1.854	1738812	1.862	1801297
1.906	1737092	1.864	1736220	1.858	1758825	1.866	1815008
1.91	1779477	1.867	1784576	1.861	1767908	1.869	1793481
1.913	1843321	1.871	1666763	1.865	1836113	1.872	1862109
1.917	1778079	1.874	1714677	1.868	1745872	1.876	1807912
1.92	1781909	1.878	1817344	1.871	1841388	1.879	1802382
1.923	1751331	1.881	1760863	1.875	1787609	1.883	1848346
1.927	1783397	1.884	1756282	1.878	1817402	1.886	1811466
1.93	1777108	1.888	1916099	1.882	1771584	1.889	1932173
1.934	1849271	1.891	1826191	1.885	1827195	1.893	1893666
1.937	1852367	1.895	1782747	1.889	1687361	1.896	1844999
1.94	1709235	1.898	1778567	1.892	1820111	1.9	1740125
1.944	1852281	1.901	1737373	1.895	1680406	1.903	1889054
1.947	1920958	1.905	1809376	1.899	1816597	1.906	1828342
1.951	1777680	1.908	1760729	1.902	1760586	1.91	1815976
1.954	1858277	1.912	1832784	1.906	1812984	1.913	1714898
1.957	1759770	1.915	1806101	1.909	1845847	1.917	1822769
1.961	1755771	1.918	1960409	1.912	1789742	1.92	1811303
1.964	1793005	1.922	1688792	1.916	1699866	1.923	1696167
1.968	1853012	1.925	1756846	1.919	1847663	1.927	1798556
1.971	1881263	1.929	1859750	1.923	1733254	1.93	1847916
1.975	1894115	1.932	1777203	1.926	1817577	1.934	1756147
1.978	1891474	1.935	1740933	1.929	1658550	1.937	1748848
1.981	1812224	1.939	1736000	1.933	1759893	1.94	1933234
1.985	1820905	1.942	1771233	1.936	1643392	1.944	1802600
1.988	1783444	1.946	1877560	1.94	1901477	1.947	1802127
1.992	1750114	1.949	1856046	1.943	1751994	1.951	1861613
1.995	1771403	1.952	1842393	1.946	1791854	1.954	1782407
1.998	1741020	1.956	1723755	1.95	1891182	1.957	1684930
2.002	1837191	1.959	1763580	1.953	1812163	1.961	1773608
2.005	1744682	1.963	1837653	1.957	1902935	1.964	1780656
2.009	1801722	1.966	1795634	1.96	1905881	1.968	1751075
2.012	1760562	1.969	1811801	1.963	1679828	1.971	1857981
2.015	1836632	1.973	1713199	1.967	1917762	1.974	1848132
2.019	1769623	1.976	1704598	1.97	1866211	1.978	1807127
2.022	1769347	1.98	1739592	1.974	1893973	1.981	1747559
2.026	1702790	1.983	1816879	1.977	1869423	1.985	1824298
2.029	1834238	1.986	1676815	1.98	1854339	1.988	1773617
2.032	1754075	1.99	1793992	1.984	1753266	1.991	1771494
2.036	1782546	1.993	1805044	1.987	1767085	1.995	1848631
2.039	1871448	1.997	1706114	1.991	1711275	1.998	1797700
2.043	1809900	2	1693486	1.994	1847958	2.002	1806769
2.046	1785851	2.004	1765052	1.997	1870711	2.005	1888677
2.049	1779312	2.007	1843839	2.001	1718897	2.008	1873287
2.053	1848945	2.01	1856754	2.004	1802549	2.012	1801083
2.056	1776195	2.014	1775549	2.008	1819084	2.015	1792100
2.06	1756417	2.017	1766599	2.011	1740958	2.019	1726233
2.063	1773444	2.021	1784209	2.014	1861433	2.022	1910510
2.066	1818919	2.024	1770786	2.018	1805812	2.025	1712134
2.07	1845932	2.027	1650139	2.021	1766599	2.029	1814028
2.073	1930338	2.031	1855148	2.025	1867513	2.032	1850739
2.077	1741596	2.034	1924209	2.028	1888497	2.036	1748430
2.08	1813045	2.038	1866378	2.031	1790038	2.039	1874403
2.083	1750814	2.041	1747646	2.035	1784723	2.043	1855118
2.087	1780073	2.044	1865452	2.038	1790012	2.046	1932450
2.09	1897825	2.048	1750656	2.042	1701102	2.049	1823349
2.094	1949742	2.051	1744612	2.045	1702297	2.053	1681470
2.097	1818572	2.055	1709613	2.048	1758220	2.056	1720276
2.1	1730121	2.058	1835730	2.052	1817272	2.06	1843422
2.104	1702001	2.061	1906239	2.055	1730033	2.063	1795048
2.107	1873581	2.065	1839400	2.059	1845792	2.066	1773605
2.111	1770399	2.068	1715894	2.062	1900962	2.07	1854143
2.114	1804097	2.072	1753688	2.065	1893242	2.073	1779729
2.117	1729763	2.075	1866669	2.069	1755738	2.077	1818839
2.121	1796876	2.078	1744552	2.072	1705135	2.08	1712268
2.124	1801293	2.082	1741807	2.076	1721926	2.083	1785421
2.128	1914395	2.085	1742238	2.079	1807801	2.087	1744531
2.131	1889570	2.089	1856249	2.082	1805456	2.09	1733583
2.134	1967474	2.092	1751528	2.086	1738674	2.094	1749707
2.138	1663153	2.095	1762995	2.089	1837120	2.097	1828373
2.141	1816383	2.099	1777407	2.093	1721290	2.1	1851830
2.145	1780477	2.102	1781133	2.096	1790488	2.104	1928792
2.148	1834430	2.106	1782225	2.099	1806683	2.107	1861140
2.151	1761030	2.109	1772290	2.103	1850715	2.111	1872406
2.155	1902895	2.112	1751758	2.106	1824330	2.114	1856643
2.158	1774497	2.116	1853303	2.11	1777182	2.117	1857449
2.162	1795250	2.119	1760543	2.113	1720410	2.121	1780395
2.165	1689229	2.123	1713006	2.116	1703745	2.124	1762551
2.168	1890220	2.126	1892836	2.12	1814823	2.128	1821324
2.172	1773509	2.129	1783039	2.123	1778203	2.131	1833669
2.175	1795763	2.133	1722141	2.127	1871304	2.134	1826067
2.179	1809165	2.136	1765831	2.13	1727741	2.138	1804694
2.182	1929604	2.14	1792517	2.133	1754223	2.141	1884127
2.185	1905859	2.143	1716495	2.137	1781916	2.145	1754033
2.189	1736621	2.146	1776149	2.14	1790300	2.148	1797544
2.192	1878943	2.15	1718162	2.144	1831124	2.151	1827321
2.196	1839144	2.153	1805622	2.147	1761949	2.155	1872899
2.199	1805117	2.157	1832422	2.151	1856101	2.158	1977233
2.202	1787984	2.16	1738347	2.154	1741515	2.162	1764171
2.206	1805486	2.163	1844173	2.157	1749683	2.165	1772347
2.209	1870010	2.167	1706227	2.161	1839661	2.168	1827982
2.213	1725013	2.17	1773992	2.164	1841155	2.172	1733430
2.216	1790517	2.174	1833139	2.168	1771923	2.175	1807868
2.22	1697586	2.177	1772533	2.171	1718557	2.179	1750274
2.223	1774678	2.18	1743901	2.174	1781219	2.182	1855823
2.226	1744623	2.184	1771081	2.178	1708879	2.185	1826297
2.23	1823213	2.187	1745952	2.181	1789514	2.189	1920266
2.233	1772150	2.191	1762346	2.185	1863268	2.192	1860064
2.237	1789753	2.194	1720883	2.188	1742007	2.196	1817526
2.24	1889159	2.197	1761316	2.191	1824700	2.199	1696858
2.243	1793158	2.201	1857249	2.195	1766042	2.202	1795643
2.247	1762607	2.204	1795795	2.198	1766357	2.206	1782595
2.25	1836736	2.208	1881801	2.202	1964951	2.209	1767766
2.254	1776235	2.211	1836394	2.205	1794766	2.213	1749842
2.257	1791695	2.214	1840854	2.208	1843376	2.216	1869734
2.26	1769058	2.218	1731245	2.212	1744827	2.219	1852677
2.264	1823642	2.221	1865209	2.215	1724808	2.223	1895944
2.267	1792348	2.225	1732904	2.219	1782210	2.226	1889517
2.271	1819832	2.228	1938855	2.222	1825920	2.23	1846627
2.274	1763775	2.231	1785210	2.225	1857752	2.233	1755160
2.277	1844949	2.235	1765285	2.229	1836834	2.236	1898986
2.281	1793129	2.238	1849192	2.232	1791204	2.24	1855338
2.284	1751933	2.242	1808736	2.236	1768434	2.243	1848638
2.288	1798761	2.245	1718584	2.239	1871603	2.247	1778375
2.291	1804715	2.249	1721010	2.242	1783047	2.25	1852432
2.294	1711312	2.252	1790271	2.246	1753382	2.253	1746781
2.298	1845780	2.255	1756322	2.249	1793708	2.257	1869249
2.301	1901823	2.259	1750997	2.253	1766359	2.26	1756308
2.305	1971726	2.262	1745003	2.256	1746327	2.264	1683914
2.308	1879575	2.266	1727305	2.259	1732308	2.267	1729977
2.311	1756322	2.269	1839304	2.263	1853029	2.27	1907174
2.315	1855147	2.272	1733271	2.266	1813500	2.274	1877302
2.318	1633125	2.276	1735920	2.27	1812763	2.277	1909987
2.322	1803835	2.279	1704742	2.273	1797734	2.281	1772817
2.325	1711735	2.283	1751699	2.276	1773145	2.284	1868258
2.328	1789063	2.286	1761026	2.28	1634472	2.288	1821479
2.332	1746260	2.289	1729174	2.283	1827822	2.291	1790133
2.335	1751879	2.293	1689623	2.287	1791725	2.294	1785219
2.339	1828850	2.296	1775753	2.29	1810970	2.298	1777164
2.342	1737377	2.3	1759818	2.293	1791181	2.301	1817693
2.345	1833387	2.303	1794616	2.297	1883870	2.305	1795706
2.349	1767643	2.306	1721678	2.3	1817382	2.308	1844722
2.352	1823624	2.31	1773534	2.304	1780817	2.311	1806988
2.356	1889551	2.313	1823779	2.307	1783695	2.315	1851766
2.359	1813651	2.317	1587973	2.31	1850846	2.318	1671358
2.362	1935008	2.32	1758694	2.314	1840771	2.322	1857097
2.366	1747737	2.323	1792998	2.317	1853705	2.325	1815008
2.369	1924093	2.327	1770818	2.321	1778794	2.328	1691400
2.373	1864699	2.33	1804723	2.324	1808006	2.332	1690272
2.376	1785948	2.334	1859294	2.327	1792135	2.335	1713787
2.379	1823330	2.337	1766108	2.331	1778371	2.339	1854997
2.383	1759489	2.34	1783526	2.334	1731575	2.342	1793038
2.386	1861300	2.344	1848990	2.338	1769734	2.345	1750987
2.39	1779749	2.347	1752052	2.341	1841400	2.349	1826919
2.393	1736335	2.351	1759185	2.344	1847104	2.352	1856767
2.396	1888413	2.354	1873072	2.348	1837647	2.356	1811252
2.4	1783019	2.357	1690313	2.351	1714318	2.359	1902338
2.403	1682113	2.361	1682676	2.355	1835360	2.362	1861095
2.407	1827356	2.364	1785214	2.358	1728418	2.366	1714921
2.41	1760324	2.368	1802650	2.361	1831366	2.369	1795042
2.413	1806854	2.371	1751032	2.365	1792560	2.373	1912863
2.417	1859889	2.374	1703404	2.368	1813292	2.376	1790864
2.42	1704495	2.378	1847920	2.372	1878121	2.379	1920939
2.424	1645213	2.381	1802261	2.375	1900774	2.383	1735982
2.427	1851024	2.385	1630763	2.379	1799928	2.386	1866353
2.43	1832777	2.388	1814623	2.382	1752266	2.39	1709489
2.434	1906740	2.391	1696031	2.385	1726023	2.393	1833065
2.447	1827529	2.395	1726191	2.389	1793428	2.396	1744471
2.451	1801004	2.398	1685295	2.392	1779692	2.4	1895590
2.454	1744574	2.402	1724726	2.396	1732141	2.403	1796726
2.457	1765212	2.405	1906016	2.399	1807563	2.407	1861183
2.461	1792180	2.408	1787551	2.402	1848498	2.41	1731801
2.464	1742505	2.412	1822012	2.406	1710180	2.413	1807744
2.468	1744277	2.415	1748920	2.409	1815287	2.417	1824788
2.471	1758692	2.419	1633607	2.413	1784556	2.42	1741852
2.474	1858741	2.422	1841533	2.416	1723070	2.424	1808057
2.478	1788646	2.425	1802076	2.419	1833322	2.427	1819039
2.481	1712628	2.429	1832198	2.423	1686347	2.43	1799930
2.485	1879268	2.432	1820827	2.426	1773102	2.434	1789369
2.488	1812697	2.436	1786578	2.43	1782979	2.437	1880736
2.491	1766883	2.439	1822037	2.433	1709011	2.441	1771140
2.495	1857029	2.442	1762892	2.436	1888202	2.444	1728491
2.498	1876437	2.446	1686070	2.44	1724657	2.447	1799338
2.502	1832827	2.449	1779557	2.443	1815295	2.451	1842369
2.505	1741287	2.453	1784026	2.447	1781410	2.454	1953582
2.508	1719620	2.456	1816522	2.45	1800053	2.458	1814863
2.512	1831846	2.469	1785744	2.453	1677591	2.461	1806746
2.515	1792997	2.473	1788356	2.457	1814476	2.464	1889677
2.519	1814250	2.476	1848327	2.46	1833586	2.468	1824944
2.522	1813926	2.48	1809318	2.464	1732430	2.471	1888010
2.525	1853525	2.483	1762431	2.467	1865247	2.475	1761401
2.529	1737391	2.486	1693293	2.47	1737023	2.478	1788095
2.532	1845441	2.49	1756076	2.474	1915717	2.481	1850609
2.536	1833239	2.493	1694526	2.477	1825757	2.485	1781239
2.539	1724739	2.497	1749336	2.481	1864720	2.488	1788976
2.542	1760544	2.5	1800741	2.484	1793036	2.492	1801652
2.546	1781656	2.503	1793724	2.487	1886939	2.495	1743993
2.549	1794296	2.507	1839106	2.491	1761095	2.498	1761236
2.553	1752454	2.51	1865744	2.494	1886793	2.502	1889652
2.556	1714579	2.514	1833600	2.498	1765954	2.505	1862586
2.559	1699871	2.517	1754852	2.501	1754907	2.509	1808785
2.563	1728761	2.52	1726070	2.504	1861808	2.512	1797819
2.566	1842704	2.524	1815391	2.508	1876573	2.515	1851842
2.57	1890711	2.527	1853462	2.511	1845036	2.519	1799317
2.573	1768583	2.531	1703046	2.515	1843139	2.522	1817563
2.576	1770528	2.534	1709049	2.518	1851723	2.526	1805003
2.58	1889762	2.537	1720371	2.521	1789646	2.529	1807899
2.583	1854403	2.541	1827822	2.525	1920058	2.533	1864653
2.587	1798847	2.544	1735778	2.528	1772056	2.536	1674162
2.59	1882164	2.548	1674417	2.532	1748272	2.539	1706825
2.593	1876108	2.551	1734090	2.535	1782208	2.543	1907904
2.607	1906479	2.554	1761596	2.538	1774581	2.546	1694012
2.61	1839438	2.558	1810658	2.542	1863207	2.55	1824596
2.623	1860425	2.561	1760389	2.545	1778404	2.553	1827715
2.627	1702398	2.565	1869126	2.549	1869220	2.556	1811879
2.63	1877728	2.568	1852875	2.552	1757868	2.56	1741289
2.634	1723553	2.571	1763763	2.555	1775690	2.563	1791073
2.637	1810270	2.575	1802826	2.559	1723805	2.567	1669016
2.64	1711592	2.578	1789953	2.562	1731996	2.57	1779018
2.644	1731390	2.582	1782337	2.566	1798543	2.573	1822413
2.647	1700587	2.595	1864405	2.569	1720790	2.577	1865044
2.651	1794633	2.598	1897138	2.572	1871102	2.58	1865399
2.654	1883928	2.602	1783501	2.576	1825563	2.584	1773153
2.657	1865963	2.605	1761375	2.579	1672289	2.587	1791647
2.661	1864803	2.609	1869352	2.583	1837451	2.59	1877445
2.664	1857917	2.612	1824126	2.586	1885553	2.594	1812197
2.668	1799361	2.615	1813684	2.589	1789046	2.597	1826909
2.671	1847720	2.619	1928770	2.593	1799688	2.601	1768823
2.674	1769264	2.622	1809622	2.596	1859168	2.604	1900655
2.678	1812196	2.626	1811334	2.6	1720024	2.607	1825020
2.681	1755064	2.629	1799524	2.603	1772734	2.611	1749291
2.685	1721555	2.632	1710887	2.606	1740125	2.614	1811485
2.688	1743045	2.636	1691848	2.61	1869252	2.618	1812574
2.692	1753596	2.639	1816328	2.613	1787787	2.621	1865568
2.695	1933694	2.643	1774503	2.617	1757171	2.624	1708621
2.698	1842119	2.646	1815946	2.62	1766343	2.628	1842184
2.702	1759764	2.649	1825923	2.624	1822107	2.631	1793255
2.705	1823726	2.653	1849242	2.627	1674729	2.635	1838221
2.709	1779978	2.656	1732881	2.63	1729991	2.638	1878992
2.712	1868061	2.66	1728096	2.634	1684281	2.641	1811871
2.715	1768136	2.663	1792773	2.637	1858336	2.645	1860119
2.719	1835198	2.666	1732876	2.641	1816095	2.648	1832115
2.722	1825523	2.67	1752094	2.644	1829537	2.652	1849340
2.726	1825688	2.673	1752086	2.647	1706911	2.655	1779806
2.729	1800741	2.677	1801305	2.651	1752966	2.658	1878997
2.732	1751404	2.68	1749150	2.654	1811860	2.662	1769496
2.736	1770323	2.683	1662067	2.658	1851667	2.665	1791304
2.739	1821848	2.687	1712911	2.661	1864155	2.669	1782055
2.743	1777727	2.69	1861007	2.664	1957069	2.672	1785954
2.746	1690153	2.694	1748404	2.668	1864397	2.675	1874788
2.749	1754828	2.697	1795062	2.671	1797413	2.679	1769143
2.753	1792347	2.7	1727389	2.675	1752516	2.682	1888286
2.756	1623580	2.704	1829775	2.678	1726391	2.686	1794632
2.76	1744646	2.707	1755604	2.681	1835665	2.689	1758324
2.763	1787463	2.711	1802780	2.685	1832401	2.692	1844114
2.766	1767988	2.714	1859528	2.688	1742544	2.696	1913832
2.77	1772446	2.717	1873377	2.692	1827002	2.699	1680152
2.773	1737909	2.721	1803445	2.695	1874216	2.703	1877118
2.777	1822858	2.724	1800050	2.698	1794106	2.706	1930267
2.78	1895099	2.728	1741627	2.702	1843629	2.709	1736559
2.783	1764826	2.731	1822608	2.705	1786612	2.713	1765326
2.787	1788043	2.734	1795803	2.709	1812802	2.716	1770294
2.79	1826910	2.738	1812375	2.712	1839422	2.72	1701094
2.794	1772230	2.741	1848769	2.715	1783025	2.723	1795370
2.797	1843734	2.745	1684999	2.719	1900359	2.726	1763141
2.8	1762560	2.748	1704946	2.722	1739349	2.73	1867207
2.804	1743672	2.751	1762998	2.726	1814682	2.733	1705079
2.807	1745841	2.755	1789526	2.729	1716190	2.737	1771300
2.811	1802241	2.758	1720092	2.732	1839317	2.74	1752886
2.814	1846846	2.762	1881098	2.736	1786459	2.743	1824432
2.817	1806839	2.765	1840513	2.739	1782747	2.747	1797010
2.821	1765248	2.768	1789447	2.743	1895845	2.75	1764889
2.824	1899851	2.772	1818021	2.746	1927854	2.754	1836901
2.828	1826308	2.775	1789599	2.749	1779660	2.757	1652045
2.831	1758554	2.779	1779566	2.753	1731189	2.76	1764011
2.834	1773287	2.782	1809273	2.756	1822847	2.764	1736267
2.838	1640714	2.785	1766469	2.76	1706101	2.767	1692047
2.841	1800727	2.789	1701864	2.763	1760499	2.771	1725710
2.845	1844128	2.792	1751300	2.766	1763454	2.774	1750632
2.848	1845218	2.796	1797712	2.77	1862937	2.778	1794881
2.851	1768860	2.799	1744057	2.773	1771150	2.781	1758566
2.855	1891451	2.802	1780468	2.777	1803692	2.784	1824452
2.858	1798109	2.806	1805226	2.78	1747168	2.788	1909924
2.862	1746444	2.809	1740370	2.783	1738601	2.791	1655426
2.865	1848454	2.813	1795613	2.787	1716028	2.795	1769017
2.868	1773704	2.816	1803429	2.79	1770906	2.798	1817716
2.872	1818537	2.82	1736739	2.794	1828907	2.801	1801455
2.875	1898777	2.823	1757987	2.797	1745269	2.805	1809515
2.879	1695771	2.826	1821999	2.8	1725394	2.808	1790288
2.882	1758513	2.83	1879907	2.804	1794394	2.812	1778627
2.885	1766404	2.833	1799341	2.807	1746143	2.815	1850439
2.889	1830791	2.837	1791708	2.811	1852759	2.818	1752029
2.892	1831905	2.84	1745667	2.814	1811969	2.822	1773125
2.896	1796189	2.843	1761626	2.817	1760167	2.825	1643854
2.899	1741990	2.847	1758082	2.821	1932174	2.829	1806093
2.902	1732883	2.85	1670039	2.824	1774756	2.832	1905391
2.906	1705163	2.854	1763373	2.828	1862661	2.835	1822387
2.909	1795531	2.857	1743499	2.831	1719741	2.839	1826190
2.913	1801779	2.86	1715326	2.834	1770184	2.842	1883088
2.916	1883464	2.864	1841079	2.838	1837637	2.846	1842630
2.919	1859786	2.867	1689668	2.841	1847240	2.849	1804162
2.923	1770238	2.871	1698200	2.845	1754041	2.852	1677911
2.926	1801233	2.874	1818114	2.848	1877886	2.856	1804747
2.93	1781895	2.877	1790842	2.851	1792809	2.859	1814287
2.933	1815113	2.881	1812194	2.855	1690036	2.863	1841632
2.937	1873602	2.884	1723553	2.858	1782605	2.866	1961681
2.94	1925154	2.888	1840240	2.862	1767284	2.869	1765101
2.943	1660679	2.891	1753624	2.865	1779347	2.873	1728952
2.947	1780126	2.894	1824779	2.869	1863451	2.876	1759919
2.95	1837069	2.898	1787711	2.872	1874224	2.88	1815180
2.954	1675618	2.901	1826067	2.875	1681642	2.883	1695692
2.957	1836410	2.905	1702838	2.879	1781431	2.886	1752677
2.96	1759484	2.908	1805032	2.882	1868726	2.89	1681208
2.964	1860913	2.911	1731125	2.886	1697917	2.893	1789529
2.967	1934455	2.915	1643972	2.889	1812456	2.897	1694933
2.971	1772090	2.918	1674874	2.892	1735636	2.9	1703518
2.974	1764964	2.922	1800544	2.896	1688291	2.903	1742417
2.977	1802833	2.925	1740085	2.899	1807074	2.907	1812983
2.981	1800243	2.928	1812449	2.903	1787758	2.91	1821962
2.984	1858778	2.932	1757086	2.906	1794884	2.914	1813794
2.988	1662220	2.935	1753905	2.909	1811121	2.917	1806167
2.991	1754714	2.939	1834480	2.913	1866868	2.92	1873447
3.004	1804206	2.942	1674907	2.916	1846649	2.924	1789062
3.008	1755113	2.945	1876527	2.92	1862655	2.927	1916661
3.011	1767342	2.949	1692706	2.923	1818991	2.931	1864242
3.014	1771066	2.952	1794065	2.926	1801413	2.934	1756637
3.018	1841366	2.956	1803323	2.93	1815167	2.937	1719175
3.021	1735297	2.959	1768348	2.933	1738690	2.941	1731246
3.025	1804249	2.962	1765970	2.937	1784266	2.944	1757832
3.028	1767950	2.966	1657705	2.94	1784771	2.948	1782543
3.031	1711219	2.969	1827232	2.943	1957862	2.951	1817780
3.035	1835337	2.973	1793061	2.947	1761477	2.954	1752408
3.042	1940104	2.976	1793855	2.95	1842746	2.958	1688890
3.045	1808287	2.979	1880081	2.954	1803042	2.961	1813153
3.048	1923945	2.983	1837660	2.957	1751475	2.965	1845902
3.052	1834475	2.986	1897672	2.96	1810976	2.968	1735335
3.055	1891785	2.99	1658384	2.964	1787548	2.971	1838197
3.059	1860483	2.993	1771107	2.967	1847668	2.975	1757660
3.062	1767504	2.996	1793830	2.971	1803666	2.978	1751662
3.065	1739956	3	1730629	2.974	1928939	2.982	1843445
3.069	1766255	3.003	1790862	2.977	1814625	2.985	1661521
3.072	1845263	3.007	1771112	2.981	1730663	2.988	1772275
3.076	1848171	3.01	1748455	2.984	1947541	2.992	1715762
3.079	1818287	3.013	1828144	2.988	1741962	2.995	1834519
3.083	1820462	3.017	1832786	2.991	1852005	2.999	1841823
3.086	4241346	3.02	1734887	2.994	1794013	3.002	1695446
3.089	3830831	3.024	1772137	2.998	1799881	3.005	1813767
3.093	3263615	3.027	1789453	3.001	1890711	3.009	1891780
3.096	2784280	3.03	1805721	3.005	1833712	3.012	1881558
3.1	2384968	3.034	1832797	3.008	1754593	3.016	1879704
3.103	2229446	3.041	1869438	3.011	1755030	3.019	1873989
3.106	2063548	3.044	1757998	3.015	1727037	3.023	1814885
3.11	2152943	3.047	1729613	3.018	1782592	3.026	1799502
3.113	1933659	3.051	1737814	3.022	1658869	3.029	1848737
3.117	1848528	3.054	1897230	3.025	1756808	3.033	1893520
3.12	1839149	3.058	1860442	3.028	2005280	3.043	1914846
3.123	1755254	3.061	1863808	3.032	1715114	3.046	1783504
3.127	1782932	3.065	1835563	3.035	1817249	3.05	1856746
3.13	1664373	3.068	1784394	3.042	1843503	3.053	1756549
3.134	1624107	3.071	1864677	3.045	1871344	3.057	1823766
3.137	1686573	3.075	1838397	3.049	1901012	3.06	1729854
3.14	1571331	3.078	1810636	3.052	1836306	3.063	1841764
3.144	1622946	3.082	1833073	3.056	1781783	3.067	1795442
3.147	1622412	3.085	3499520	3.059	1877874	3.07	1675239
3.151	1610004	3.088	3220299	3.062	1765800	3.074	1773356
3.154	1551564	3.092	2764374	3.066	1728661	3.077	1814806
3.157	1587783	3.095	2312807	3.069	1721809	3.08	1763187
3.161	1585167	3.099	2056442	3.073	1737918	3.084	1979793
3.164	1507796	3.102	1881207	3.076	1803781	3.087	4695485
3.168	1550707	3.105	1847086	3.079	1882546	3.091	4604813
3.171	1532692	3.109	1644143	3.083	1837698	3.094	4037428
3.174	1609266	3.112	1664788	3.086	3050001	3.097	3668163
3.178	1457425	3.116	1649152	3.09	2825558	3.101	3426152
3.181	1501500	3.119	1593885	3.093	2459620	3.104	3287438
3.185	1414028	3.122	1636671	3.096	2131908	3.108	3190884
3.188	1492969	3.126	1575642	3.1	2004903	3.111	3226251
3.201	1429762	3.129	1514025	3.103	1947195	3.114	3046141
3.226	1471703	3.133	1524290	3.107	1754250	3.118	3052678
3.245	1402331	3.136	1568947	3.11	1780336	3.121	2914753
3.248	1341088	3.139	1557329	3.114	1648412	3.125	2947335
3.252	1393562	3.143	1515387	3.117	1630294	3.128	2935777
3.255	1372566	3.146	1534768	3.12	1538833	3.131	2912858
3.258	1433581	3.15	1437334	3.134	1526356	3.145	2918658
3.262	1352766	3.153	1509392	3.137	1562958	3.148	2694465
3.265	1396520	3.156	1464932	3.15	1517850	3.151	2775674
3.269	1381699	3.16	1442676	3.154	1557658	3.165	2774970
3.272	1387104	3.163	1512403	3.157	1481026	3.168	2667826
3.275	1376675	3.167	1453320	3.16	1579522	3.187	2749773
3.279	1329258	3.17	1392355	3.185	1533461	3.19	2577053
3.282	1420715	3.173	1450442	3.198	1480345	3.215	2678473
3.286	1378083	3.177	1415551	3.202	1430459	3.24	2642792
3.289	1322720	3.18	1454204	3.221	1437496	3.264	2618446
3.302	1351118	3.184	1457075	3.234	1472117	3.289	2600416
3.327	1362838	3.187	1399339	3.237	1505650	3.313	2652167
3.34	1378608	3.2	1416487	3.256	1456646	3.338	2637250
3.353	1357817	3.219	1416043	3.27	1515482	3.362	2602358
3.357	1368269	3.238	1239519	3.288	1493571	3.386	2720908
3.36	1270216	3.242	1395426	3.307	1528420	3.411	2690354
3.364	1352805	3.255	1323411	3.326	1557529	3.435	2763788
3.367	1304621	3.258	1310465	3.34	1562678	3.458	2802250
3.37	1302012	3.262	1320157	3.353	1490166	3.479	2854295
3.374	1294574	3.265	1306623	3.356	1486826	3.502	2887385
3.377	1405460	3.268	1353175	3.36	1525291	3.525	2874810
3.381	1335734	3.272	1308155	3.373	1572043	3.548	2872841
3.384	1287953	3.275	1339180	3.392	1600022	3.57	2858726
3.387	1338918	3.279	1328882	3.416	1648292	3.591	2914910
3.391	1344041	3.282	1292399	3.435	1624422	3.615	2828287
3.404	1345502	3.285	1289824	3.449	1606075	3.638	3024806
3.423	1307677	3.289	1302699	3.452	1641342	3.66	2910600
3.426	1347607	3.302	1341267	3.455	1592049	3.677	3006354
3.44	1312032	3.306	1314657	3.459	1589089	3.698	3077509
3.443	1326317	3.319	1362079	3.472	1636646	3.717	2988280
3.446	1408630	3.322	1345156	3.476	1638025	3.739	2881320
3.46	1250399	3.326	1281216	3.5	1672451	3.76	2770221
3.463	1336227	3.339	1315052	3.519	1622655	3.784	2721109
3.476	1347355	3.358	1339201	3.537	1675417	3.806	2706001
3.48	1313616	3.371	1355580	3.549	1756080	3.827	2741235
3.483	1298334	3.384	1346182	3.552	1646094	3.849	2858934
3.487	1267073	3.388	1322993	3.556	1623407	3.864	2816699
3.49	1383393	3.391	1374875	3.559	1649773	3.877	3017571
3.493	1296192	3.395	1365230	3.562	1588682	3.891	2866590
3.507	1277619	3.408	1326396	3.576	1774590	3.912	2974037
3.51	1354320	3.421	1360078	3.589	1657737	3.931	3316952
3.523	1361848	3.425	1352507	3.608	1746234	3.951	3191618
3.527	1364246	3.438	1380432	3.627	1749750	3.968	3308815
3.54	1341541	3.451	1327888	3.644	1699079	3.981	3326931
3.544	1281939	3.47	1392896	3.662	1701408	4	3382338
3.547	1302447	3.483	1372965	3.675	1732696	4.021	3520157
3.55	1326776	3.497	1382348	3.679	1750405	4.038	3688994
3.554	1391078	3.5	1332997	3.682	1619119	4.057	3847484
3.567	1330373	3.519	1436673	3.695	1630652	4.078	3916742
3.58	1349840	3.532	1391182	3.709	1702929	4.091	3782571
3.584	1314206	3.545	1474219	3.727	1643833	4.104	3690068
3.597	1322826	3.559	1417584	3.745	1647528	4.119	3706771
3.6	1368288	3.572	1415503	3.763	1617670	4.129	3648615
3.604	1378014	3.597	1419290	3.775	1616753	4.15	3623820
3.607	1353122	3.6	1419779	3.779	1639515	4.168	3661805
3.62	1338093	3.603	1374065	3.782	1701177	4.189	3575997
3.634	1325403	3.617	1391645	3.785	1695326	4.202	3517034
3.637	1357067	3.62	1472365	3.789	1670645	4.215	3333449
3.641	1411073	3.633	1453045	3.792	1630055	4.23	3390184
3.644	1298349	3.637	1405114	3.796	1724907	4.247	3178469
3.647	1372893	3.64	1506462	3.799	1597855	4.262	3013291
3.651	1395929	3.653	1537492	3.802	1636508	4.279	2947077
3.654	1431852	3.667	1496326	3.821	1726590	4.302	2697124
3.658	1388953	3.691	1510109	3.84	1679512	4.327	2475678
3.671	1467690	3.71	1396473	3.852	1688960	4.35	2661770
3.684	1369391	3.724	1391395	3.863	1771059	4.371	2545025
3.697	1231091	3.748	1328314	3.867	1719633	4.392	2576972
3.711	1318682	3.751	1270315	3.87	1736623	4.414	2562137
3.73	1306651	3.765	1357474	3.873	1778471	4.439	2507167
3.749	1259795	3.768	1342002	3.887	1838010	4.461	2607749
3.752	1160626	3.793	1300638	3.89	1788229	4.481	2695048
3.755	1232529	3.812	1360205	3.902	1848030	4.496	2596228
3.759	1196889	3.831	1357463	3.916	1847981	4.521	2615704
3.762	1244842	3.844	1368950	3.932	1869135	4.543	2477292
3.766	1216144	3.857	1389754	3.953	1947136	4.567	2343504
3.779	1211363	3.882	1449623	3.965	1967215	4.588	2336145
3.792	1285881	3.905	1442459	3.981	2021950	4.608	2213399
3.805	1280902	3.922	1494015	3.985	2088065	4.622	2399428
3.819	1282844	3.926	1387080	3.998	2119519	4.641	2368019
3.831	1348085	3.939	1481268	4.011	2125395	4.654	2463684
3.849	1282631	3.952	1445288	4.015	2056008	4.667	2361983
3.852	1334553	3.956	1557301	4.018	2164682	4.686	2606141
3.865	1306291	3.959	1494638	4.034	2249976	4.707	2431330
3.869	1330882	3.972	1517694	4.049	2222729	4.727	2617522
3.872	1304537	3.986	1578760	4.053	2113684	4.751	2647930
3.876	1344938	4.007	1603559	4.056	2124640	4.775	2688435
3.879	1281292	4.023	1682046	4.067	2129831	4.788	2832579
3.882	1383631	4.036	1708583	4.078	2229654	4.809	2828673
3.886	1367541	4.055	1599175	4.081	2188448	4.829	2769840
3.889	1368954	4.068	1648557	4.084	2040014	4.853	2944840
3.893	1357839	4.072	1651103	4.088	2108460	4.877	2905854
3.912	1361873	4.075	1649231	4.091	2149711	4.89	2726634
3.93	1463813	4.078	1690220	4.095	1979572	4.91	2585573
3.941	1407257	4.082	1662426	4.108	2097010	4.931	2483571
3.951	1459147	4.085	1643726	4.111	2127717	4.955	2140815
3.964	1520660	4.089	1633855	4.115	2074492	4.978	1988268
3.978	1550250	4.104	1684440	4.118	2210203	4.997	1814287
3.981	1472855	4.124	1683136	4.122	2078130	5.019	1879601
3.984	1467092	4.127	1609649	4.136	2149289	5.042	1733846
3.988	1493577	4.131	1667165	4.15	2117939	5.066	1672202
3.991	1523064	4.144	1636445	4.153	2066943	5.09	1753028
3.995	1495750	4.169	1680100	4.157	2070965	5.103	1659764
4.014	1469257	4.182	1677162	4.17	2073876	5.122	1730263
4.017	1488646	4.185	1691090	4.18	2046930	5.141	1701701
4.03	1556341	4.189	1622440	4.19	2036807	5.16	1765094
4.034	1527965	4.192	1589016	4.203	2027035	5.178	1715098
4.043	1560611	4.206	1720781	4.207	1975063	5.19	1724642
4.053	1523161	4.22	1582257	4.21	1861041	5.209	1713335
4.066	1584368	4.223	1612969	4.214	1906058	5.234	1745073
4.08	1571337	4.227	1692746	4.217	1936066	5.258	1749631
4.083	1547112	4.23	1617422	4.22	1861770	5.283	1678149
4.096	1643909	4.233	1579077	4.224	1885889	5.295	1666315
4.1	1517649	4.247	1556457	4.238	1874112	5.306	1674368
4.103	1503997	4.266	1602364	4.254	1812691	5.31	1616573
4.107	1558483	4.279	1511508	4.258	1841704	5.329	1727321
4.11	1542817	4.282	1457344	4.261	1734638	5.342	1718487
4.113	1528475	4.286	1592523	4.264	1751875	5.361	1703460
4.117	1443920	4.289	1605126	4.268	1654288	5.374	1681010
4.12	1506526	4.292	1563322	4.271	1733410	5.378	1653202
4.124	1469602	4.308	1445793	4.284	1756170	5.391	1614767
4.127	1560605	4.318	1537793	4.297	1633649	5.402	1695824
4.13	1538491	4.331	1532755	4.301	1716939	5.414	1652779
4.134	1538911	4.335	1516028	4.304	1672152	5.433	1705127
4.149	1568890	4.348	1522966	4.308	1718062	5.446	1689376
4.159	1531142	4.361	1463891	4.311	1660847	5.465	1713499
4.162	1502293	4.365	1542680	4.314	1652228	5.478	1696365
4.166	1540390	4.368	1454795	4.318	1711919	5.492	1686276
4.179	1453074	4.371	1505410	4.321	1646795	5.508	1740492
4.192	1577714	4.375	1421144	4.335	1698889	5.525	1754188
4.217	1559640	4.378	1455592	4.345	1664175	5.544	1732850
4.22	1489606	4.382	1446884	4.355	1642461	5.557	1725126
4.239	1563921	4.385	1458751	4.368	1640273	5.56	1695390
4.254	1563388	4.388	1425898	4.371	1671548	5.564	1698816
4.264	1535059	4.402	1534882	4.375	1601033	5.567	1724169
4.267	1535860	4.411	1512554	4.378	1601874	5.581	1720544
4.271	1542512	4.421	1506099	4.381	1606886	5.599	1736656
4.274	1538751	4.425	1529175	4.385	1644736	5.616	1737772
4.278	1522679	4.438	1600895	4.398	1653215	5.632	1780399
4.281	1549423	4.441	1492586	4.411	1579531	5.651	1732724
4.284	1506501	4.445	1540807	4.415	1625228	5.676	1866886
4.288	1528982	4.448	1489892	4.418	1611274	5.679	1701076
4.301	1518067	4.461	1566965	4.422	1512949	5.682	1855482
4.304	1480724	4.465	1531946	4.435	1666380	5.686	1764774
4.308	1528572	4.468	1499914	4.445	1709326	5.699	1848522
4.311	1589229	4.472	1504181	4.455	1693475	5.712	1817568
4.315	1483130	4.475	1475871	4.468	1630278	5.728	1880302
4.318	1555044	4.478	1520065	4.471	1677877	5.744	1774859
4.337	1486968	4.492	1558761	4.475	1666196	5.757	1814325
4.35	1536432	4.511	1611069	4.488	1704544	5.776	1856530
4.371	1567077	4.52	1558652	4.501	1680156	5.795	1882950
4.381	1522204	4.53	1513448	4.505	1632152	5.798	1806008
4.384	1452856	4.533	1424583	4.518	1708918	5.802	1844827
4.387	1493878	4.537	1588935	4.531	1630584	5.821	1922466
4.391	1463725	4.54	1471018	4.535	1631874	5.836	1852788
4.394	1532781	4.544	1499746	4.538	1681663	5.857	1874370
4.398	1479264	4.547	1529145	4.548	1616127	5.876	1914734
4.401	1391540	4.55	1522469	4.558	1592676	5.879	1849336
4.404	1555713	4.554	1449497	4.561	1486680	5.898	1855310
4.408	1489832	4.557	1519685	4.564	1660744	5.911	1856083
4.411	1520273	4.561	1452161	4.568	1597560	5.915	1845972
4.415	1486334	4.564	1514002	4.571	1506590	5.928	1710350
4.418	1494478	4.567	1483761	4.575	1554410	5.944	1705803
4.421	1389665	4.571	1459437	4.578	1569426	5.96	1684309
4.425	1527055	4.574	1520940	4.591	1574212	5.964	1719623
4.428	1474431	4.578	1533179	4.595	1553574	5.967	1568195
4.432	1514652	4.581	1509858	4.598	1667916	5.971	1653289
4.445	1630390	4.594	1512220	4.602	1542106	5.974	1561888
4.469	1591999	4.598	1516552	4.605	1596061	5.977	1662483
4.485	1563853	4.601	1505685	4.608	1607275	5.996	1643902
4.494	1523443	4.614	1525570	4.622	1597608	6.021	1679762
4.497	1472994	4.63	1599849	4.635	1667313	6.034	1702612
4.501	1561005	4.639	1648567	4.638	1641833	6.051	1669145
4.504	1570090	4.652	1558323	4.642	1641181	6.073	1632273
4.508	1565940	4.666	1534634	4.657	1687403	6.087	1648758
4.511	1559630	4.669	1567142	4.666	1712079	6.106	1775437
4.515	1537736	4.672	1734100	4.67	1777944	6.13	1818182
4.518	1557059	4.676	1594817	4.673	1628092	6.134	1722554
4.521	1645613	4.679	1589097	4.676	1671507	6.147	1869365
4.525	1496446	4.683	1566298	4.68	1702567	6.169	2039343
4.538	1631526	4.686	1686658	4.683	1668413	6.185	1973180
4.541	1574973	4.699	1657276	4.697	1757485	6.198	2043910
4.545	1501564	4.703	1667786	4.7	1633811	6.217	2242444
4.558	1575479	4.706	1719657	4.703	1774567	6.236	2227983
4.561	1609223	4.71	1639423	4.707	1661586	6.255	2365117
4.565	1563514	4.723	1597517	4.71	1760099	6.276	2449134
4.584	1654936	4.738	1789943	4.723	1816535	6.291	2485254
4.599	1637636	4.747	1831376	4.737	1794268	6.304	2669905
4.608	1732954	4.75	1753249	4.74	1775112	6.328	2800730
4.611	1636615	4.754	1876997	4.744	1793907	6.351	3147081
4.615	1730132	4.757	1773944	4.753	1847074	6.37	3224801
4.618	1615040	4.761	1780434	4.762	1941600	6.385	3401305
4.622	1604333	4.764	1870711	4.765	1798978	6.4	3465774
4.625	1666131	4.767	1777154	4.779	2014701	6.418	3612354
4.628	1653098	4.771	1809705	4.782	1874688	6.442	3886054
4.632	1724906	4.774	1839016	4.785	1872393	6.466	4105906
4.635	1658812	4.778	1877944	4.789	2058803	6.491	4320127
4.639	1712868	4.781	1857628	4.792	1905600	6.511	4358770
4.642	1626915	4.784	1894799	4.805	2049411	6.531	4537181
4.645	1741219	4.788	1858448	4.809	1987882	6.555	5122300
4.649	1701846	4.791	1915064	4.812	2012413	6.577	5796156
4.652	1702074	4.81	2027618	4.831	2148471	6.601	7654102
4.656	1724712	4.823	2038722	4.85	1963677	6.617	9755524
4.659	1664181	4.838	2026180	4.859	1942362	6.63	11492333
4.672	1801742	4.847	2045944	4.868	1956667	6.653	15709429
4.686	1769480	4.85	2018374	4.872	1897497	6.675	18076112
4.7	1826428	4.864	2028075	4.875	1917006	6.696	21240672
4.715	1937913	4.867	1920957	4.878	1899715	6.721	22396694
4.734	1986136	4.87	2038984	4.882	1792730	6.733	23923880
4.747	2014147	4.874	1775096	4.885	1829811	6.745	24807278
4.751	2066691	4.877	1980486	4.889	1769925	6.761	26299860
4.754	1998283	4.89	1999180	4.892	1709740	6.779	27327116
4.767	2119181	4.894	1817864	4.895	1702811	6.796	29597762
4.771	2037164	4.897	1820504	4.899	1727220	6.816	34594480
4.784	2251487	4.911	1745759	4.902	1691749	6.839	43438908
4.797	2221353	4.914	1616539	4.906	1622019	6.852	52063332
4.806	2222636	4.917	1701518	4.909	1622801	6.864	56390196
4.826	2165158	4.931	1553073	4.912	1634353	6.885	54067780
4.83	2276777	4.94	1458023	4.926	1517934	6.902	37855232
4.833	2107319	4.95	1438369	4.939	1469798	6.919	22149482
4.836	2207201	4.953	1348920	4.942	1443918	6.934	15730724
4.84	2147592	4.956	1404291	4.946	1359971	6.949	13691937
4.843	2035067	4.96	1340720	4.949	1381007	6.964	13295666
4.857	2110595	4.963	1343802	4.953	1375380	6.984	14206157
4.86	2076608	4.967	1280336	4.963	1386304	7.008	15734439
4.863	2079045	4.97	1292392	4.974	1283640	7.023	17322846
4.877	1948728	4.973	1197082	4.977	1301616	7.035	19721008
4.89	1826066	4.977	1271256	4.981	1316929	7.048	18446736
4.893	1703103	4.99	1251356	4.984	1264644	7.064	15422267
4.897	1726851	5.003	1152339	4.987	1203223	7.082	13349077
4.9	1640106	5.007	1136773	4.991	1221041	7.101	13546777
4.915	1576650	5.01	1149229	4.994	1262457	7.119	13949622
4.93	1406929	5.014	1156662	4.998	1163771	7.133	13652999
4.933	1407896	5.017	1133932	5.001	1228157	7.148	13874035
4.937	1403059	5.02	1131581	5.014	1231839	7.168	13707553
4.94	1279047	5.024	1144045	5.028	1190825	7.191	17937632
4.944	1343650	5.027	1099824	5.041	1172431	7.206	22415796
4.947	1351905	5.031	1138306	5.044	1138216	7.225	31917532
4.95	1282481	5.044	1106711	5.048	1225230	7.248	45843552
4.954	1261158	5.057	1157997	5.051	1144215	7.265	59637072
4.957	1313986	5.07	1120511	5.055	1143531	7.282	59814128
4.961	1194389	5.074	1061605	5.058	1233446	7.301	69513784
4.974	1219467	5.077	1128543	5.071	1164485	7.317	74279808
4.987	1147412	5.081	1013732	5.075	1161924	7.335	95400752
5	1145161	5.094	1092593	5.078	1204592	7.355	101311848
5.004	1124186	5.097	1143927	5.081	1080072	7.375	105583928
5.028	1080218	5.101	1049982	5.095	1186611	7.391	73777080
5.047	1123360	5.104	1096507	5.098	1139760	7.407	48588360
5.061	1125910	5.108	1095606	5.102	1180701	7.42	30060722
5.064	1060975	5.111	1098131	5.105	1162684	7.435	20456370
5.067	1117604	5.114	1064546	5.108	1131989	7.457	17104028
5.081	1067811	5.128	992498	5.112	1158739	7.475	16639854
5.084	1096443	5.131	1119992	5.115	1170081	7.494	18795264
5.088	1117674	5.134	1071342	5.128	1200609	7.508	19625180
5.091	1035177	5.138	1087860	5.142	1240025	7.522	20504800
5.094	1026008	5.141	1096958	5.145	1077786	7.535	21162866
5.108	1091274	5.145	1124053	5.148	1178911	7.551	22776214
5.127	1073976	5.148	1066510	5.162	1172597	7.568	23754752
5.13	1096906	5.161	1092693	5.165	1204603	7.585	23968268
5.143	1122450	5.175	1114251	5.169	1103483	7.6	24141544
5.147	1025883	5.178	1023258	5.172	1153986	7.614	23454348
5.15	1040772	5.181	1065556	5.175	1125746	7.628	21165850
5.153	1083951	5.185	1080214	5.179	1152422	7.643	20907256
5.167	1110761	5.198	1109329	5.182	1108059	7.658	20893600
5.186	1073676	5.201	1068428	5.186	1161556	7.678	21908044
5.189	1023524	5.205	993488	5.189	1145133	7.698	25117912
5.192	1090190	5.218	1108822	5.192	1140682	7.711	32325698
5.196	1040142	5.237	1032637	5.196	1136803	7.723	43264048
5.209	1049092	5.25	1082642	5.199	1116081	7.733	59350684
5.222	1116566	5.264	1057712	5.203	1118519	7.744	73673160
5.236	1074040	5.267	1072603	5.206	1087352	7.755	87862704
5.239	1027603	5.27	1019796	5.219	1164970	7.768	94597592
5.242	1001711	5.274	1055703	5.233	1188441	7.782	89879112
5.256	1032795	5.277	1061797	5.246	1189306	7.797	79537064
5.259	1010354	5.281	1023229	5.249	1135061	7.811	83661088
5.272	1060333	5.284	1060910	5.253	1161557	7.824	100109544
5.276	1057539	5.297	1079036	5.256	1162438	7.835	97036288
5.279	1044543	5.301	1069718	5.259	1106198	7.847	92061024
5.293	1033506	5.314	1073977	5.263	1133076	7.861	79189616
5.296	1038705	5.317	1068530	5.266	1087013	7.876	56812284
5.299	1053396	5.321	1084781	5.27	1157288	7.89	39349464
5.303	1034467	5.324	999259	5.273	1086916	7.904	32761254
5.306	1083765	5.328	1041746	5.276	1124022	7.918	31125548
5.31	1094607	5.331	983359	5.28	1150594	7.932	29422576
5.323	1058634	5.344	1055550	5.283	1125226	7.945	32479820
5.336	1105653	5.358	1050201	5.287	1098679	7.958	32592872
5.34	1078432	5.361	1025624	5.29	1152219	7.973	31012442
5.343	1046175	5.364	1068318	5.293	1131536	7.989	33453864
5.356	1050982	5.378	1059882	5.297	1027218	8.002	39332752
5.37	1037451	5.381	1078423	5.3	1107163	8.013	45615824
5.373	1052467	5.394	1114448	5.304	1150562	8.024	59461552
5.376	1051015	5.398	1025883	5.307	1106088	8.036	73746016
5.38	1103793	5.401	1074600	5.311	1144638	8.049	92380960
5.383	1027278	5.405	1057743	5.314	1116058	8.061	98582568
5.396	1042530	5.408	1057526	5.317	1145272	8.074	87803800
5.41	1119759	5.411	1038922	5.321	1130104	8.087	63300240
5.413	1047405	5.415	1054346	5.334	1139409	8.1	51719840
5.432	1145939	5.418	1035566	5.347	1113633	8.114	39941524
5.445	1109373	5.422	1061884	5.351	1116729	8.127	38856596
5.459	1041000	5.425	1038766	5.354	1129600	8.14	38314408
5.472	999510	5.428	1062673	5.357	1107373	8.154	39007600
5.475	1107064	5.432	1048258	5.361	1155353	8.167	40048600
5.479	1105598	5.445	1122413	5.364	1066243	8.18	40537468
5.492	1089518	5.458	1079682	5.368	1072455	8.192	38979692
5.495	1097737	5.462	1092000	5.371	1126050	8.205	39608924
5.509	1074703	5.465	1087689	5.375	1157614	8.218	39368592
5.512	1061872	5.469	1002194	5.378	1189166	8.232	40994408
5.525	1087964	5.482	1097057	5.391	1118926	8.246	43712148
5.544	1096295	5.485	1041500	5.395	1181360	8.259	42940848
5.563	1104613	5.489	1080446	5.408	1205726	8.272	41813384
5.567	1090330	5.492	1041006	5.411	1077592	8.287	40888024
5.57	1098214	5.505	1152077	5.415	1080087	8.301	42195368
5.573	1023908	5.519	1131605	5.418	1162983	8.314	40630336
5.577	1099214	5.522	1061152	5.421	1063307	8.328	48753960
5.59	1035415	5.525	1144641	5.435	1142288	8.341	49851432
5.603	1033042	5.544	1119487	5.448	1161890	8.356	53202236
5.607	1073625	5.558	1065490	5.451	1125421	8.368	59368272
5.61	1091034	5.561	1075158	5.455	1164707	8.38	59514852
5.614	1013745	5.574	1103655	5.458	1102267	8.392	50967812
5.627	1086635	5.578	1099713	5.462	1164367	8.404	50688972
5.63	1135114	5.581	1130035	5.465	1102639	8.415	49955800
5.649	1065668	5.585	1070396	5.468	1129046	8.426	50732552
5.653	1056601	5.588	1106804	5.472	1101834	8.437	51432088
5.666	1089343	5.591	1038062	5.475	1110043	8.451	47383748
5.669	1092919	5.595	1041514	5.479	1095507	8.467	44145696
5.673	1012231	5.598	1057422	5.482	1149026	8.482	41139716
5.676	1090150	5.602	1152631	5.485	1104210	8.494	41133736
5.679	1075326	5.605	1057764	5.489	1118133	8.506	43892032
5.693	1059294	5.608	1065976	5.492	1102126	8.517	45961244
5.706	1107861	5.612	1091292	5.506	1114925	8.53	48858232
5.709	1084447	5.615	1050643	5.509	1087927	8.543	51923236
5.713	1087832	5.619	1083370	5.512	1195535	8.554	57131528
5.716	1016156	5.622	1081166	5.516	1129886	8.566	64972288
5.72	1119000	5.625	1048028	5.519	1146216	8.578	72654376
5.733	1086964	5.639	1146676	5.523	1099447	8.591	82428640
5.746	1032748	5.658	1125586	5.536	1128773	8.603	84556168
5.75	1050546	5.671	1111181	5.549	1146787	8.615	89850672
5.753	1045069	5.695	1129411	5.552	1114381	8.625	97679896
5.766	1054015	5.709	1096583	5.556	1159277	8.635	104328968
5.77	1049971	5.712	1048270	5.559	1139686	8.646	108696176
5.773	1006870	5.716	1100267	5.562	1114420	8.657	111790928
5.776	1067787	5.719	1100338	5.566	1118233	8.675	108393704
5.79	1053452	5.722	1138908	5.569	1132854	8.69	108345688
5.803	1034730	5.726	1084922	5.573	1149551	8.71	84270440
5.816	1000081	5.739	1089108	5.576	1174001	8.722	76810752
5.83	1084589	5.742	1122463	5.579	1187802	8.733	64396652
5.843	1078405	5.746	1072849	5.583	1121675	8.743	58700844
5.846	1049010	5.749	1124199	5.586	1119801	8.755	57000092
5.85	1084211	5.753	1062033	5.59	1197402	8.768	56958580
5.853	1055453	5.756	1129935	5.593	1150350	8.779	57225332
5.866	1096005	5.759	1132773	5.596	1163502	8.792	58808636
5.87	996471	5.773	1057260	5.6	1140175	8.81	64353176
5.883	1016078	5.786	1109648	5.603	1138980	8.824	64459496
5.886	1080994	5.799	1130397	5.617	1177311	8.836	69697800
5.9	1094058	5.803	1094798	5.62	1148594	8.848	73949248
5.913	1050376	5.816	1121749	5.623	1162053	8.859	72384392
5.926	1078022	5.819	1101324	5.636	1204594	8.87	71132000
5.93	994768	5.823	1130791	5.649	1209030	8.882	71226832
5.933	1061333	5.826	1129753	5.652	1187712	8.894	69005248
5.937	1065989	5.83	1123463	5.655	1200930	8.908	66677168
5.94	993552	5.843	1126935	5.659	1131194	8.921	62634800
5.943	1020200	5.846	1093335	5.662	1122616	8.933	67973952
5.957	1088807	5.85	1128190	5.666	1198769	8.944	77754528
5.96	986185	5.863	1095626	5.669	1220139	8.954	104267560
5.963	1017020	5.866	1096185	5.672	1154410	8.964	138612768
5.967	1059643	5.87	1117475	5.676	1115213	8.974	166432560
5.97	1089585	5.873	1108252	5.679	1186075	8.985	187610880
5.974	1086787	5.886	1058274	5.683	1170615	8.995	207517792
5.987	1080790	5.898	1095202	5.686	1182471	9.006	204037120
6	1023107	5.902	1113651	5.689	1219072	9.018	196430432
6.013	1043165	5.905	1126850	5.693	1194017	9.03	186272720
6.027	1011766	5.909	1110042	5.696	1158014	9.043	161665600
6.03	1057637	5.912	1139678	5.7	1206687	9.054	140392464
6.034	1067279	5.915	1081383	5.703	1152151	9.063	131325944
6.037	1049567	5.929	1137538	5.706	1180257	9.073	121494192
6.04	1027640	5.932	1081338	5.71	1188884	9.084	138178240
6.044	1030594	5.935	1013838	5.713	1139016	9.094	138278448
6.047	998362	5.939	1116532	5.717	1191016	9.106	140055968
6.051	1028385	5.942	1018364	5.72	1231452	9.118	142035360
6.054	1077809	5.946	1120834	5.723	1171735	9.131	150998160
6.057	1021767	5.949	1019864	5.727	1220616	9.143	149804064
6.061	1045638	5.952	1119684	5.739	1264321	9.156	144182400
6.074	1086989	5.956	1036241	5.75	1287319	9.168	140173664
6.087	1029644	5.959	1066209	5.754	1142517	9.178	128278712
6.091	1069223	5.963	1125013	5.757	1251922	9.19	144839776
6.094	1026947	5.966	1064016	5.761	1206349	9.201	139965344
6.107	1108071	5.969	1098608	5.764	1242907	9.214	135655104
6.111	1004301	5.973	1097366	5.767	1124519	9.227	119720864
6.124	1067369	5.986	1095225	5.771	1227177	9.238	100531320
6.128	1123582	5.999	1127842	5.774	1197229	9.251	82960584
6.131	1084960	6.013	1083835	5.778	1233111	9.265	76759392
6.134	1042903	6.016	1070217	5.781	1241078	9.276	70940848
6.148	1133206	6.02	1087505	5.784	1198022	9.288	72437840
6.151	1055170	6.023	1127370	5.788	1205307	9.3	76869136
6.154	1101179	6.026	1075881	5.791	1262874	9.312	73791128
6.158	1126387	6.04	1041744	5.795	1241944	9.324	76773552
6.161	1111754	6.043	1093342	5.798	1186436	9.335	78285648
6.165	1150433	6.046	1108563	5.801	1240382	9.348	79490024
6.178	1129493	6.05	1144984	5.805	1230336	9.361	79041816
6.181	1077024	6.053	1022337	5.808	1262834	9.373	78215096
6.185	1129895	6.057	1084060	5.812	1210130	9.386	76807504
6.188	1127632	6.06	1096519	5.815	1255373	9.399	71354568
6.192	1117624	6.063	1074374	5.818	1259406	9.41	83332992
6.195	1120273	6.067	1023560	5.822	1257540	9.421	83499840
6.198	1130576	6.07	1109926	5.825	1222751	9.432	84030176
6.202	1096939	6.084	1173699	5.829	1238891	9.444	83510560
6.205	1121360	6.087	1107110	5.84	1242787	9.456	90621368
6.218	1097323	6.1	1118444	5.85	1252106	9.468	93583456
6.222	1132209	6.114	1124867	5.854	1218847	9.479	106118168
6.235	1167621	6.117	1122284	5.857	1313880	9.49	118794152
6.248	1142553	6.12	1072861	5.861	1250380	9.502	128621616
6.252	1261326	6.134	1164114	5.864	1231145	9.514	132082472
6.265	1207901	6.137	1070460	5.867	1309193	9.526	133424336
6.278	1178544	6.14	1111947	5.871	1168786	9.536	131360496
6.292	1192582	6.144	1150506	5.874	1194625	9.546	146674976
6.295	1114930	6.147	1130017	5.878	1247874	9.557	154468816
6.298	1153358	6.151	1174264	5.881	1226683	9.571	174716272
6.302	1214872	6.154	1162071	5.884	1214307	9.583	181156384
6.305	1138485	6.157	1102610	5.888	1198115	9.598	173720960
6.309	1142611	6.161	1124235	5.891	1218248	9.613	158433408
6.322	1219098	6.164	1117597	5.895	1264800	9.63	115415080
6.325	1190808	6.168	1187813	5.898	1202809	9.643	101872016
6.339	1167906	6.171	1154473	5.901	1252526	9.654	77856000
6.342	1171045	6.174	1117791	5.905	1189776	9.668	72583816
6.355	1188904	6.178	1128374	5.908	1163888	9.682	67791928
6.369	1245304	6.181	1151631	5.912	1214580	9.695	71861240
6.372	1215782	6.185	1135581	5.915	1144503	9.709	70066160
6.385	1217711	6.188	1118173	5.918	1165123	9.721	73794016
6.399	1244806	6.201	1171037	5.922	1190221	9.734	75259920
6.402	1232574	6.215	1229327	5.925	1181184	9.745	74709360
6.405	1206580	6.218	1287927	5.929	1128956	9.757	73901376
6.424	1230790	6.231	1227237	5.932	1170668	9.77	80293976
6.438	1231411	6.235	1238330	5.945	1195796	9.783	71881768
6.441	1350921	6.238	1243604	5.958	1191276	9.796	71657880
6.454	1340235	6.241	1204765	5.961	1180036	9.81	70451992
6.458	1352291	6.245	1242458	5.965	1106885	9.824	70687400
6.461	1308862	6.258	1308754	5.968	1130473	9.835	73415472
6.464	1361088	6.262	1241500	5.972	1196646	9.847	90001504
6.468	1331336	6.275	1293630	5.975	1111686	9.859	107846848
6.471	1281588	6.288	1297783	5.978	1167337	9.872	127071448
6.475	1436639	6.301	1307271	5.982	1099527	9.885	135105616
6.488	1425390	6.315	1340043	5.985	1186835	9.898	137375248
6.507	1567060	6.327	1393580	5.989	1163183	9.911	128257560
6.531	2031505	6.33	1344778	5.992	1109540	9.924	113323184
6.55	2597019	6.334	1358728	5.995	1180166	9.936	94599216
6.554	2753193	6.347	1411500	5.999	1148306	9.947	81879512
6.557	3001637	6.35	1419120	6.002	1138797	9.958	77303664
6.57	3989558	6.364	1460449	6.006	1112468	9.97	75586736
6.574	4214163	6.367	1468561	6.009	1117958	9.984	70003800
6.587	5715809	6.38	1485610	6.012	1192859	9.997	70104848
6.601	7806973	6.394	1433427	6.016	1091914	10.01	67874368
6.615	10639704	6.407	1500757	6.019	1132083	10.024	75007680
6.634	14913580	6.418	1545034	6.023	1088176	10.035	82728184
6.659	19706544	6.429	1563936	6.026	1189865	10.045	87289520
6.683	23500132	6.448	1593626	6.029	1183914	10.057	90234560
6.706	26163250	6.451	1631704	6.033	1204247	10.07	78187352
6.724	29352732	6.454	1623480	6.046	1179030	10.084	69790800
6.743	31579816	6.458	1602828	6.059	1219175	10.099	64264728
6.768	34169568	6.471	1678721	6.063	1092107	10.114	60747056
6.792	38278676	6.484	1782919	6.066	1219935	10.127	64853064
6.813	52960408	6.498	1718734	6.07	1211379	10.141	61225736
6.827	63955544	6.511	1769918	6.073	1218403	10.155	60566748
6.844	74724408	6.527	1913628	6.076	1187872	10.169	61834564
6.866	70269792	6.55	2442098	6.08	1137256	10.183	60695488
6.891	39439484	6.563	2873879	6.083	1129834	10.197	59602400
6.915	14741653	6.567	3072522	6.087	1206853	10.21	57554296
6.93	8004824	6.57	3225211	6.09	1158830	10.224	56596780
6.946	6120512	6.583	4197081	6.093	1187143	10.239	56916872
6.959	5755450	6.602	6086998	6.097	1150514	10.257	53973496
6.982	6488912	6.616	8471211	6.1	1159997	10.274	59259588
7.005	9209340	6.627	10620423	6.104	1159387	10.289	59017800
7.03	11839985	6.648	14392150	6.107	1212765	10.301	67621904
7.046	8886491	6.673	18886552	6.11	1223521	10.312	101529136
7.063	6143602	6.697	23603352	6.114	1226411	10.322	129305960
7.088	5306298	6.72	24527196	6.117	1213308	10.332	158252304
7.106	6245038	6.738	25308742	6.121	1227169	10.343	166377424
7.126	6068290	6.757	27416410	6.124	1234450	10.355	179552256
7.151	5756382	6.782	30394730	6.127	1156315	10.373	153968320
7.17	7499096	6.804	37396108	6.131	1236154	10.388	117245560
7.19	12032695	6.826	47867716	6.134	1229306	10.403	95875096
7.214	23053388	6.841	64299344	6.147	1249512	10.413	71809432
7.235	39262340	6.86	67489336	6.159	1313540	10.423	63968832
7.253	49750692	6.885	48539668	6.163	1254086	10.436	54745692
7.269	53277584	6.906	23599400	6.182	1329034	10.451	53448352
7.286	56945476	6.925	11382526	6.185	1281230	10.467	52345296
7.308	66903784	6.945	6733532	6.188	1304965	10.483	47394456
7.33	89303744	6.965	6141095	6.192	1326057	10.5	47298992
7.346	104896104	6.985	6859522	6.195	1326821	10.514	48929692
7.367	93608584	7.01	9650812	6.199	1303161	10.526	46973952
7.385	67692856	7.027	12013962	6.202	1337327	10.539	47702344
7.4	36354984	7.046	9996961	6.205	1373022	10.553	44058932
7.419	12468680	7.07	5446813	6.209	1325288	10.569	42193804
7.437	6161726	7.09	5006487	6.222	1442007	10.586	40612060
7.457	4929728	7.108	5716305	6.226	1411488	10.605	40370848
7.479	4796716	7.122	5406795	6.229	1366410	10.625	37556768
7.496	4219118	7.146	4849170	6.232	1489498	10.644	36889616
7.517	4089735	7.171	5831758	6.236	1404855	10.662	38530240
7.537	3679107	7.191	9536554	6.247	1474045	10.68	38633808
7.561	3460422	7.21	18331496	6.258	1520711	10.698	39478644
7.585	3560366	7.235	32969996	6.261	1481099	10.719	36748264
7.604	3465869	7.256	45178448	6.275	1503518	10.738	38127568
7.625	3741418	7.275	51577032	6.288	1577808	10.754	37906048
7.649	3606363	7.293	58417632	6.291	1558101	10.77	34714616
7.672	4008235	7.309	60942628	6.295	1554228	10.788	34984200
7.691	10045308	7.331	80205968	6.298	1585446	10.808	37026988
7.703	25457676	7.35	102599184	6.301	1589980	10.825	35599112
7.713	49392740	7.367	96889320	6.305	1486287	10.843	42862904
7.725	74778088	7.39	59718752	6.308	1576821	10.863	45892168
7.738	117314336	7.404	32304528	6.312	1557276	10.879	51349216
7.751	115469088	7.417	16762960	6.325	1698186	10.895	53686684
7.765	106035416	7.44	7117151	6.338	1690976	10.909	55745512
7.782	92461448	7.461	6045109	6.354	1750555	10.925	55460968
7.8	89441344	7.483	5676505	6.37	1870592	10.944	57761556
7.813	96484936	7.506	5998534	6.383	1796843	10.964	69079568
7.824	100368672	7.522	5776523	6.402	1929763	10.98	63309444
7.841	86378608	7.539	5888750	6.405	1978829	10.996	53243144
7.859	54465476	7.56	5434771	6.408	1848040	11.02	40679248
7.882	18586124	7.583	5306520	6.412	2055889	11.042	35302276
7.905	6774047	7.607	5032945	6.415	1966559	11.065	34531144
7.927	4680922	7.626	5071634	6.428	1924842	11.089	32133184
7.948	4642549	7.647	4965244	6.442	2073416	11.113	32538812
7.969	6044476	7.668	5518585	6.457	2166240	11.134	32389608
7.986	14586466	7.69	10765915	6.472	2215536	11.154	31689256
7.997	30141580	7.704	23992128	6.485	2252358	11.175	32494952
8.009	59601520	7.715	43728760	6.489	2123206	11.196	32207868
8.022	90044344	7.725	69180584	6.502	2337910	11.22	28032246
8.035	113800960	7.739	93281752	6.505	2185925	11.242	27632650
8.048	109154808	7.752	106109496	6.524	2324138	11.265	29783724
8.062	91526328	7.765	94765376	6.543	2594455	11.284	32534842
8.079	50805172	7.779	82466856	6.563	3029256	11.305	30467964
8.095	21778950	7.796	71106504	6.584	3828049	11.328	32432312
8.108	12791267	7.811	83802880	6.598	4568388	11.352	35380496
8.126	11664328	7.822	95525480	6.611	5803085	11.377	37770580
8.15	10077237	7.836	87934008	6.631	7744003	11.401	43605344
8.175	5420584	7.852	67594768	6.649	10596950	11.426	44485360
8.2	3803003	7.87	35124144	6.668	13041799	11.45	44734280
8.223	3917986	7.89	14482129	6.688	14919599	11.472	48387256
8.246	3735703	7.912	8229474	6.712	16742829	11.49	56661872
8.271	3675744	7.929	7379477	6.729	19014180	11.504	72029424
8.295	4746777	7.948	7246912	6.745	18946768	11.514	73139128
8.314	6519482	7.973	9978740	6.766	20459640	11.529	74431632
8.335	8593564	7.988	17533680	6.786	21696698	11.544	70416120
8.352	12224905	7.999	32060304	6.81	26412582	11.559	71294352
8.374	11179403	8.011	53226564	6.834	33892128	11.572	69907536
8.387	9241001	8.024	86434056	6.848	40336480	11.593	65588400
8.401	8349701	8.037	100600256	6.865	50568728	11.613	58155664
8.425	8629218	8.051	106651984	6.886	38928184	11.634	64685184
8.446	7060252	8.064	84798816	6.908	19782880	11.651	69916584
8.463	5805089	8.08	45982388	6.931	8858739	11.669	79051504
8.48	5130447	8.094	21940576	6.951	6589372	11.687	81892288
8.502	5518252	8.108	13565735	6.965	6749747	11.704	86364696
8.521	5888418	8.127	12955177	6.983	7862832	11.721	76916712
8.539	6268824	8.148	12702596	7.008	9179302	11.744	73019064
8.562	6227686	8.168	10223735	7.032	11664240	11.768	62119440
8.583	5915663	8.188	9011580	7.056	9273544	11.79	59653808
8.606	7897941	8.206	8340888	7.07	7553745	11.811	49414056
8.625	10773548	8.229	8624098	7.085	7140938	11.835	51273956
8.646	13795168	8.25	8549402	7.104	7159138	11.86	44901160
8.659	14008476	8.269	7912437	7.126	7799835	11.884	39064124
8.677	13397831	8.289	8158067	7.149	7883719	11.906	36432544
8.701	8853215	8.308	9669967	7.173	9125641	11.928	30273124
8.719	6599216	8.325	11566895	7.193	12431844	11.952	30366148
8.736	6861409	8.344	14578801	7.213	18262996	11.977	27984870
8.759	6524080	8.36	16891820	7.238	32155882	12.002	23207912
8.78	6505455	8.376	15661609	7.259	40895260	12.025	24823698
8.805	7982519	8.391	13236350	7.281	46928528	12.048	23003876
8.82	8579301	8.403	13681063	7.294	52271192	12.072	28109138
8.838	9628861	8.417	12871959	7.309	51086860	12.097	28868484
8.852	8949357	8.432	13077603	7.333	66607680	12.122	29605224
8.87	6723687	8.448	10811858	7.355	97148232	12.146	38515544
8.895	5707273	8.466	9413980	7.374	83576528	12.171	35398784
8.919	5684092	8.486	8809102	7.394	48267920	12.195	28294324
8.94	41995728	8.508	9795514	7.408	26422352	12.22	21889290
8.951	93405040	8.525	10456206	7.423	14126936	12.244	20207044
8.962	145488624	8.542	11907616	7.44	9493762	12.268	20073148
8.973	171706608	8.556	14340860	7.462	7997644	12.292	18995392
8.983	189140704	8.571	15887390	7.487	7950377	12.316	18763904
8.993	192711600	8.588	18210504	7.509	9038778	12.341	19696376
9.005	197400368	8.603	19560324	7.524	9608805	12.365	17136856
9.015	184064304	8.619	24094992	7.54	10638193	12.389	18884116
9.03	163763664	8.634	29892652	7.557	10040333	12.412	18908016
9.042	142043344	8.648	31300632	7.578	9849627	12.437	17646024
9.051	121159576	8.663	31245724	7.6	9468324	12.461	18075816
9.062	101987856	8.681	31425168	7.618	8278236	12.486	18327690
9.074	113595368	8.697	24385228	7.636	8105009	12.51	17188376
9.087	127564656	8.711	17623044	7.655	8416695	12.533	16570263
9.104	153415600	8.725	15038844	7.679	9503350	12.552	16355213
9.124	159114784	8.74	13816414	7.702	16356205	12.576	15970716
9.148	140299792	8.757	12818497	7.713	25583636	12.601	16303786
9.161	124008216	8.77	13260013	7.724	37008224	12.625	15608738
9.172	104631744	8.786	13847797	7.735	53929372	12.649	15024154
9.184	96780992	8.809	15718170	7.747	74212592	12.674	15581476
9.197	87963544	8.826	17710134	7.76	79581760	12.698	15233926
9.212	71715960	8.84	19351388	7.773	67890224	12.723	15228435
9.227	41759116	8.855	19295158	7.79	57141644	12.747	15438997
9.248	16386373	8.869	17113998	7.809	67060520	12.771	15188553
9.262	11631541	8.883	15219681	7.823	77667496	12.795	14732832
9.274	11827990	8.898	13548848	7.838	75945128	12.82	14340226
9.286	13002369	8.92	13567007	7.851	71973248	12.845	14301499
9.305	15176994	8.937	31843020	7.867	44703896	12.868	14769742
9.321	15885770	8.948	72887072	7.887	21895008	12.886	14848079
9.334	15371415	8.958	121762272	7.905	14094042	12.911	14384813
9.35	14992674	8.969	164501504	7.922	12391671	12.93	14236492
9.37	12050687	8.979	179337824	7.944	12500839	12.954	13657465
9.384	10206104	8.99	197579504	7.962	13001569	12.978	13731373
9.401	8989576	9.001	196733360	7.98	14902861	13.002	13649696
9.425	9772274	9.014	195429280	7.995	21669644	13.027	13247053
9.445	13209631	9.027	167837328	8.007	33212168	13.051	14144188
9.461	36484456	9.038	140875744	8.017	41753748	13.065	13580888
9.474	76942240	9.047	120048504	8.031	66871056	13.089	13946347
9.487	112938168	9.057	103750832	8.044	85235888	13.114	13304149
9.5	138075232	9.069	101275792	8.058	78109632	13.138	13541123
9.512	130485784	9.081	117550856	8.072	62671360	13.163	13357907
9.525	125674400	9.093	126825656	8.086	36944248	13.176	13796639
9.537	139336160	9.107	150788192	8.101	20504888	13.201	14000752
9.548	151471024	9.124	150927536	8.114	17930384	13.225	13465331
9.559	158320816	9.143	141438928	8.129	18457346	13.249	12763267
9.571	176813680	9.158	124093496	8.148	18373232	13.274	12940751
9.585	173096112	9.169	120156920	8.165	18326168	13.287	13559827
9.605	136270864	9.185	108191880	8.179	17470456	13.306	13109924
9.629	69455056	9.198	101400552	8.194	16242879	13.319	12745067
9.642	31625434	9.212	77345864	8.212	15769614	13.338	13424319
9.654	17526324	9.228	46190000	8.229	17409216	13.362	12517700
9.675	12427777	9.243	27297014	8.245	17761338	13.387	12469421
9.694	14326305	9.26	19070840	8.26	17933000	13.411	12280947
9.708	16413934	9.272	18557432	8.277	17882328	13.436	12511487
9.721	17754736	9.285	19241284	8.292	17736152	13.449	13186094
9.737	21420716	9.302	22075388	8.308	18199114	13.474	12427923
9.751	24754074	9.316	23409324	8.325	20505960	13.498	13000870
9.767	22124016	9.33	22788480	8.342	21155248	13.523	12975005
9.789	13149610	9.345	20812532	8.355	25562544	13.547	12206200
9.803	14051128	9.363	20051702	8.369	25767644	13.572	12304846
9.816	41511900	9.377	18996280	8.382	23019524	13.597	12283212
9.826	87222048	9.392	17447976	8.4	23856506	13.621	12835885
9.838	138666128	9.408	17329976	8.412	23995096	13.646	12334604
9.85	145332880	9.423	21389468	8.424	23784406	13.67	12327617
9.862	155448784	9.436	25690704	8.439	23394344	13.689	12546516
9.875	151280832	9.448	29247528	8.452	20360070	13.708	12106845
9.892	139987984	9.46	44832032	8.468	19233016	13.733	13103390
9.911	105655448	9.471	66264664	8.484	17947442	13.746	13094510
9.923	60364148	9.481	104964800	8.498	19011510	13.759	11977810
9.933	34983096	9.492	127119096	8.512	19498682	13.778	12548366
9.946	20618016	9.504	139830960	8.528	21403726	13.797	12587266
9.961	15141422	9.516	127480880	8.541	24721656	13.822	12839721
9.979	12482580	9.528	122077632	8.555	30544546	13.846	12083412
9.999	11154013	9.539	133164960	8.57	34804288	13.865	12088458
10.018	10939200	9.551	144918512	8.584	38612604	13.89	12073489
10.035	11551923	9.564	160503040	8.597	40074024	13.909	11733699
10.05	11816675	9.574	173207424	8.61	44532528	13.922	12400989
10.07	11862348	9.586	161705568	8.621	48297228	13.941	11580352
10.088	11347156	9.6	152263616	8.633	57885116	13.954	12133884
10.106	12276202	9.621	100702480	8.645	61831288	13.967	11958995
10.127	11446089	9.644	37350816	8.662	63063856	13.992	12517325
10.147	10862957	9.659	22155442	8.679	60849520	14.016	11911422
10.164	10648761	9.673	18741788	8.698	48469452	14.041	11986242
10.187	11010930	9.688	19842906	8.711	39923796	14.06	12430507
10.208	11127884	9.703	22016876	8.722	30502584	14.073	11591487
10.229	11481230	9.716	22507620	8.733	28463688	14.092	12086275
10.253	12047620	9.73	23532196	8.747	25062836	14.111	12247042
10.274	13614461	9.745	26437148	8.764	25595492	14.124	12713880
10.292	65784472	9.76	28858230	8.777	26876310	14.149	11563297
10.301	118167320	9.775	24854348	8.798	27309882	14.173	11826152
10.312	166871808	9.792	19276272	8.815	29974138	14.177	11792311
10.325	190234912	9.809	19508368	8.83	32409480	14.196	11890237
10.34	173647424	9.822	38457260	8.843	34170580	14.215	12058583
10.357	160697472	9.833	73692824	8.855	34344100	14.233	11898784
10.376	111463064	9.845	120134968	8.867	33348804	14.258	12009729
10.384	85111648	9.856	137511072	8.879	31141946	14.283	11883155
10.393	64114224	9.868	144722656	8.893	30137924	14.302	11766004
10.41	31844208	9.881	144369952	8.908	27423664	14.326	11853258
10.425	23896688	9.896	135006192	8.923	28482100	14.339	11950196
10.44	22364158	9.915	103007792	8.937	33130566	14.358	10926735
10.455	20680004	9.926	70763784	8.949	52038240	14.372	11782232
10.47	17792600	9.937	40450288	8.959	90272816	14.385	11585543
10.491	14098714	9.951	26826742	8.97	129152960	14.409	11627652
10.506	12693523	9.965	22747392	8.981	160365152	14.434	11666315
10.521	12161050	9.981	20292632	8.991	188171328	14.453	11651052
10.546	11436647	10	18389016	9.002	186678400	14.466	11575784
10.57	11525284	10.016	17640888	9.013	188022704	14.485	11068590
10.595	11910144	10.031	22451484	9.026	170450544	14.498	11610406
10.612	12323327	10.044	26265220	9.039	152148688	14.523	11110503
10.63	12152932	10.058	23692276	9.049	118268608	14.54	6480858
10.652	12092136	10.073	21025424	9.059	106577792	14.542	2599808
10.673	11647468	10.092	17470020	9.07	89290152	14.544	1479914
10.694	11569059	10.107	18654320	9.082	105083992	14.546	1082735
10.717	12525547	10.124	18240020	9.093	102556688	14.548	873648
10.737	12127608	10.143	18401212	9.107	123979520	14.55	771582
10.756	11350548	10.16	17305936	9.119	136718192	14.553	756875
10.777	11230865	10.178	16323854	9.135	138830016	14.555	741674
10.801	12241219	10.198	15185616	9.151	133411840	14.557	762621
10.825	13714923	10.215	14233698	9.163	125218424	14.559	714538
10.849	15106459	10.231	15272919	9.173	116526048	14.561	752900
10.874	16964008	10.253	15279879	9.19	110398168	14.563	771261
10.894	18270378	10.276	17701790	9.202	100838056	14.565	753110
10.911	18887306	10.299	51594268	9.214	83290552	14.568	813445
10.935	21747778	10.309	112079296	9.227	59719592	14.57	794519
10.959	22379688	10.318	153803344	9.241	40097544	14.572	800874
10.981	18605572	10.329	184171376	9.257	34686360	14.574	763927
11.006	16418843	10.34	180451680	9.27	35162604	14.576	859461
11.03	14831064	10.356	166084352	9.283	34942672	14.578	838364
11.055	15158276	10.371	146297744	9.297	36488588	14.581	911810
11.079	14518248	10.388	84694864	9.31	37931852	14.583	840629
11.102	15184557	10.407	40851180	9.323	39664468	14.585	911273
11.127	16351596	10.418	29767004	9.336	39258028	14.587	838958
11.15	17398144	10.429	23223646	9.35	35657284	14.589	824108
11.175	17532908	10.444	20705258	9.366	35936552	14.591	894712
11.199	18060136	10.457	20805472	9.382	35769512	14.593	930090
11.224	16444405	10.472	16999106	9.396	36353152	14.596	876102
11.249	17115532	10.493	16541624	9.408	36763308	14.598	956466
11.271	19235192	10.515	15093963	9.421	41210112	14.6	902241
11.293	19468568	10.532	14405415	9.433	45334148	14.602	925810
11.318	19864212	10.549	12701264	9.444	45255928	14.604	934047
11.342	22182104	10.57	12389809	9.457	53223424	14.606	1002012
11.367	25011338	10.595	12243082	9.469	61802500	14.609	916958
11.391	27674334	10.615	11806999	9.479	81212808	14.611	1039179
11.416	29690968	10.635	10786205	9.49	91659120	14.613	928238
11.44	29055598	10.656	11474283	9.503	104240504	14.615	972063
11.465	31625776	10.677	11488507	9.515	110193408	14.617	948641
11.489	43897968	10.7	12053897	9.526	104432072	14.619	949753
11.502	50838056	10.72	11714106	9.538	115437696	14.621	1069840
11.514	53346968	10.742	12152854	9.55	120569624	14.624	986904
11.532	58204320	10.765	11283416	9.562	154752848	14.626	981145
11.549	67902160	10.789	11856866	9.574	165027920	14.628	1028045
11.567	70114984	10.814	12393803	9.588	162141456	14.63	1006607
11.587	63802168	10.838	13943435	9.604	147772016	14.632	983804
11.61	62261884	10.863	14903077	9.623	104313608	14.634	1040470
11.628	71009280	10.887	16876142	9.637	72962736	14.637	993912
11.649	76336864	10.907	17608980	9.651	42030524	14.639	964323
11.669	81669400	10.929	19125620	9.667	35237952	14.641	1062993
11.687	86044664	10.952	20050064	9.684	31655124	14.643	1024435
11.708	82978176	10.973	19211668	9.699	34737612	14.645	1022028
11.732	76431800	10.997	14625673	9.712	37723600	14.647	1093587
11.751	66942272	11.021	14280207	9.726	37377292	14.649	981215
11.772	57271124	11.046	13263082	9.739	37936928	14.652	1042018
11.794	50740988	11.07	12843267	9.752	39660064	14.654	1028157
11.817	47936828	11.095	12355436	9.766	42656140	14.656	1091230
11.842	41950512	11.12	13171006	9.781	37670248	14.658	1006452
11.864	40641624	11.143	13686917	9.796	35360660	14.66	964400
11.886	35892784	11.167	13634132	9.809	33759488	14.662	1001910
11.91	30678188	11.191	13797660	9.825	40514060	14.665	1027419
11.935	30872092	11.216	13773506	9.836	54022444	14.667	1074560
11.959	29125064	11.24	13008470	9.849	84489944	14.669	1029387
11.982	26664752	11.265	14191237	9.862	115819328	14.671	1059639
12.005	25429864	11.287	14084590	9.875	128587136	14.673	1001762
12.029	24596392	11.312	15560710	9.887	131918808	14.675	1054418
12.054	26756580	11.337	15275393	9.9	119640440	14.677	972659
12.078	29118636	11.361	16470088	9.915	93064864	14.68	1024229
12.103	33017548	11.386	18524858	9.927	70927664	14.682	983959
12.127	40842136	11.41	20889458	9.937	55033252	14.684	1026874
12.152	45694580	11.435	23554128	9.95	43152392	14.686	1057353
12.176	37893832	11.459	23827548	9.963	40081856	14.688	1011567
12.201	30351014	11.484	30289618	9.977	35669320	14.69	1038063
12.224	24003640	11.501	35664936	9.994	34472608	14.693	990607
12.247	24412536	11.514	41634680	10.01	34834464	14.695	1014937
12.272	23846076	11.535	43718320	10.025	39689096	14.697	1058958
12.297	22390632	11.549	50610860	10.036	44786240	14.699	1048273
12.321	22923802	11.567	51719816	10.048	47300592	14.701	1003826
12.345	24238208	11.59	49560256	10.061	44593968	14.703	1008185
12.368	22646732	11.613	51946020	10.076	35380132	14.705	1039029
12.393	21886176	11.635	58489344	10.094	31306850	14.708	994802
12.417	22427772	11.656	70095200	10.109	30379118	14.71	1042341
12.442	21428012	11.675	65571988	10.125	30938064	14.712	959980
12.465	21635638	11.699	69962480	10.142	31176880	14.714	967269
12.489	21393192	11.721	65921588	10.159	30855912	14.716	1105344
12.507	21782740	11.743	60170760	10.174	29096220	14.718	978325
12.532	20674972	11.765	49708356	10.192	28495672	14.721	1034572
12.557	19523444	11.786	44318324	10.207	26263980	14.723	1042113
12.581	19846408	11.809	40677640	10.222	25434306	14.725	1021364
12.604	19068116	11.833	36201224	10.238	25529008	14.727	1045779
12.623	20634288	11.858	33668740	10.26	26289964	14.729	1051893
12.648	19318946	11.88	27917136	10.279	28612714	14.731	985082
12.672	18437136	11.902	26268284	10.296	32024292	14.733	1053298
12.697	18591692	11.927	23399764	10.308	57477100	14.736	950219
12.721	19676312	11.951	23157336	10.318	94121472	14.738	1065815
12.734	19503260	11.976	21696824	10.328	128147104	14.74	971004
12.759	19288396	11.999	19788174	10.339	162885248	14.742	1048203
12.778	19024090	12.022	20087024	10.35	163358064	14.744	1044495
12.802	19717054	12.047	18566284	10.364	154105456	14.746	1101162
12.82	18985494	12.071	20931600	10.382	117892400	14.749	1046789
12.834	17977778	12.096	22213988	10.397	70984432	14.751	1024922
12.858	19303068	12.12	23266060	10.411	45836668	14.753	1069913
12.883	18795376	12.139	25672068	10.422	35810980	14.755	1057933
12.907	18728452	12.164	26061460	10.434	30392688	14.757	1076198
12.932	18677560	12.188	22572704	10.451	28219004	14.759	975811
12.95	18425396	12.213	19095808	10.468	23875226	14.761	1078471
12.969	17456016	12.237	18628612	10.485	23964196	14.764	1003464
12.973	18231916	12.256	18257496	10.506	23126568	14.766	1061354
12.992	17669512	12.274	16389549	10.522	23105534	14.768	1003267
13.016	16851532	12.299	16155667	10.538	22829360	14.77	1067643
13.041	17736600	12.318	16163368	10.554	21351758	14.772	1038372
13.054	17698836	12.337	17625736	10.576	20378350	14.774	1080721
13.073	16737738	12.361	14705563	10.6	19826296	14.777	1065336
13.086	19042240	12.375	15176828	10.623	18588792	14.779	1092674
13.105	17612100	12.394	14986688	10.646	18087032	14.781	986837
13.13	17327072	12.413	16034710	10.667	17772946	14.783	1038176
13.154	17886020	12.437	15959763	10.687	18108792	14.785	1098812
13.167	18383678	12.456	15093645	10.707	18709136	14.787	1044383
13.181	17679558	12.48	15249787	10.731	18287860	14.789	1046237
13.194	18511062	12.499	15541861	10.753	17856120	14.792	1030471
13.207	16824440	12.518	14849902	10.772	18083076	14.794	1055692
13.232	17068400	12.537	14353041	10.792	18758292	14.796	1035183
13.256	16783056	12.55	14688215	10.816	18658916	14.798	1032546
13.281	16331550	12.574	13736160	10.835	18277328	14.8	1024392
13.3	17648264	12.588	13559567	10.859	20685700	14.802	973204
13.303	16121546	12.606	13791746	10.878	19739922	14.805	1070911
13.322	15930109	12.631	13448450	10.9	20423850	14.807	1022098
13.341	16879024	12.65	13121482	10.923	22261418	14.809	1068381
13.365	17510956	12.663	13696217	10.948	26367540	14.811	1036373
13.379	16366559	12.676	13583175	10.969	22124672	14.813	1031967
13.382	16390100	12.701	13152292	10.993	19144778	14.815	1035337
13.407	16805728	12.704	12305684	11.018	17041896	14.817	1012262
13.41	16024573	12.718	13348469	11.042	17195320	14.82	988836
13.414	16465371	12.737	13176518	11.067	15772263	14.822	1078091
13.427	15947666	12.75	12642718	11.091	16784028	14.824	1035735
13.44	15929438	12.753	12440769	11.114	16754197	14.826	1019570
13.459	16116446	12.767	13153045	11.139	17543332	14.828	1036744
13.462	16172398	12.791	13236581	11.163	17891578	14.83	1090363
13.476	16126908	12.804	12222312	11.188	17727282	14.833	1050897
13.479	16686673	12.808	12588480	11.213	16784566	14.835	1071404
13.504	16163373	12.811	12019879	11.237	15469148	14.837	1123761
13.528	16623759	12.815	12164499	11.262	16366934	14.839	1102771
13.547	16077434	12.828	12999320	11.286	17231200	14.841	1082001
13.566	15955097	12.853	11977024	11.311	16699352	14.843	1101303
13.579	16181006	12.871	11791193	11.335	18103148	14.845	1070227
13.593	15912418	12.89	12714514	11.36	19548706	14.848	1048615
13.606	16752916	12.915	12383831	11.384	20716962	14.85	1138080
13.625	16206873	12.918	11812149	11.409	23360692	14.852	989898
13.638	15709477	12.922	11941808	11.433	23382846	14.854	1080087
13.657	16153159	12.935	12219547	11.458	24146872	14.856	1177115
13.682	15763231	12.948	11884934	11.479	25729956	14.858	1086514
13.7	15577612	12.967	12165887	11.503	33579312	14.861	1131344
13.725	16201429	12.971	12447391	11.518	33999776	14.863	1039051
13.75	16840264	12.984	12142138	11.536	38446404	14.865	1087530
13.768	15541077	13.008	11984185	11.553	43112136	14.867	1090862
13.782	16347447	13.022	12062101	11.569	47045704	14.869	1077498
13.801	17070408	13.025	11567940	11.593	45027336	14.871	1081171
13.804	15649840	13.029	11637192	11.615	45436872	14.873	1025944
13.823	15810881	13.032	12157488	11.636	57375716	14.876	1071820
13.826	14907689	13.056	11439229	11.661	62015464	14.878	1081097
13.845	15858204	13.07	11974272	11.681	61007004	14.88	1086754
13.864	16946446	13.094	11042133	11.698	63646824	14.882	1060235
13.883	16285841	13.119	11128768	11.713	58142376	14.884	1097651
13.908	16579872	13.132	11483147	11.737	51377964	14.886	1073120
13.921	16421001	13.151	11615644	11.762	44010704	14.889	1162014
13.924	15441881	13.17	11319629	11.784	41492708	14.891	1112327
13.943	15495337	13.195	11397101	11.804	33038884	14.893	1073237
13.968	15965075	13.213	10881414	11.828	33393710	14.895	1075383
13.981	15415987	13.232	10553976	11.853	32795196	14.897	1071475
14	16016330	13.251	11205894	11.877	31182304	14.899	1094332
14.003	15673333	13.265	11096803	11.901	25412618	14.901	1060653
14.017	15981099	13.268	11282178	11.925	23799212	14.904	1029195
14.03	16275142	13.281	11198260	11.95	24840992	14.906	1165887
14.049	16054634	13.294	10585258	11.974	24807696	14.908	1128877
14.068	15639920	13.308	10577848	11.987	23534896	14.91	1114243
14.081	15296867	13.321	10846405	12.012	20083828	14.912	1111382
14.1	16324171	13.34	10760361	12.037	19431826	14.914	1118869
14.119	16255340	13.359	10806658	12.055	21625410	14.917	1096300
14.132	16243755	13.372	11042874	12.074	26943322	14.919	1077011
14.151	15395490	13.376	10568338	12.093	25860438	14.921	1126270
14.164	15436342	13.379	10677264	12.112	29267036	14.923	1072805
14.178	15055804	13.382	11251444	12.126	32987832	14.925	1105192
14.191	14146216	13.407	11029527	12.129	33623712	14.927	1140007
14.204	15637333	13.42	10941293	12.148	38875196	14.929	1031092
14.223	15129475	13.424	10213005	12.161	36345416	14.932	1068335
14.237	15135670	13.437	11095346	12.174	30036008	14.934	1028200
14.25	15204825	13.45	10140859	12.188	27017856	14.936	1099634
14.253	14593634	13.454	10757970	12.201	20448192	14.938	1127967
14.266	15300534	13.467	10263211	12.22	18451896	14.94	1111707
14.285	14769905	13.47	10717790	12.233	17743746	14.942	1049382
14.299	14967139	13.484	10575193	12.258	17865338	14.945	1040758
14.323	14990681	13.497	10421599	12.282	16449139	14.947	1137804
14.337	14490495	13.51	10532632	12.286	16322061	14.949	1064498
14.35	14518217	13.514	10981357	12.289	15667195	14.951	1042527
14.353	15077203	13.532	10599379	12.314	16437951	14.953	1123516
14.366	14657502	13.546	10712474	12.333	15985749	14.955	1090094
14.38	14813528	13.559	10261363	12.351	15150392	14.958	1103598
14.399	14633678	13.562	10274380	12.365	14966357	14.96	1147560
14.418	14279998	13.566	10559999	12.378	15425997	14.962	1194404
14.431	14302963	13.569	10251100	12.381	15068548	14.964	1141199
14.45	14164590	13.588	10326501	12.385	15060833	14.966	1090911
14.463	13816982	13.607	10771465	12.388	14535125	14.968	1168018
14.466	14282226	13.62	10680560	12.392	14366515	14.97	1158193
14.485	15028012	13.634	10245719	12.405	14668995	14.973	1195053
14.504	14769431	13.653	9887262	12.418	14657294	14.975	1091120
14.518	13508744	13.666	10489892	12.437	14168761	14.977	1112314
14.54	7301559	13.669	10218386	12.45	14769835	14.979	1104015
14.542	3010809	13.673	10461082	12.464	14758026	14.981	1106168
14.544	1737393	13.692	10526786	12.467	14701256	14.983	1210015
14.546	1259784	13.705	10045350	12.47	13779642	14.986	1122821
14.549	1061201	13.718	10047145	12.484	14535999	14.988	1162164
14.551	979409	13.731	10482376	12.487	14213175	14.99	1063056
14.553	936700	13.745	9939323	12.5	14595124	14.992	1132575
14.555	980445	13.764	10421317	12.514	13578182	14.994	1270403
14.557	981037	13.782	10243537	12.517	13928143	14.996	1049342
14.559	946665	13.796	10159898	12.521	13090516	14.998	1205887
14.562	1010764	13.799	10353569	12.539	13336794	15.001	1220965
14.564	1105778	13.818	10244236	12.558	13054013	15.003	1120626
14.566	1018632	13.831	10188838	12.562	12870538	15.005	1267669
14.568	1071875	13.835	10808564	12.575	13048372	15.007	1092820
14.57	1031059	13.848	9906819	12.588	12104626	15.009	1240562
14.572	1033450	13.873	9723871	12.592	12747244	15.011	1145683
14.574	1057533	13.892	10058361	12.595	12348825	15.014	1157559
14.577	1046646	13.895	10036000	12.599	12467846	15.016	1199698
14.579	1010201	13.898	10594007	12.612	12882425	15.018	1130735
14.581	1134885	13.917	9825655	12.615	12435299	15.02	1196333
14.583	1067919	13.931	10189959	12.619	12656663	15.022	1158459
14.585	1146164	13.934	10057931	12.622	12459186	15.024	1134843
14.587	1150685	13.937	9970921	12.635	11749718	15.026	1158023
14.59	1114560	13.951	10336664	12.654	12118527	15.029	1176845
14.592	1208279	13.97	10132121	12.668	12792602	15.031	1212882
14.594	1106472	13.988	9991300	12.671	12335161	15.033	1145286
14.596	1278610	14.007	10071049	12.684	12310753	15.035	1212953
14.598	1172138	14.026	10028346	12.688	11791594	15.037	1129217
14.6	1153311	14.04	9895190	12.701	11737398	15.039	1189711
14.602	1180168	14.043	9680871	12.704	12108268	15.041	1139485
14.605	1226888	14.046	10297637	12.708	12301708	15.044	1176812
14.607	1160977	14.06	9965398	12.711	12262007	15.046	1191642
14.609	1158893	14.073	10204169	12.715	11613202	15.048	1190727
14.611	1265186	14.092	10375823	12.728	12316852	15.05	1157742
14.613	1153899	14.105	10444109	12.741	12061857	15.052	1298060
14.615	1323761	14.109	10060612	12.754	11714309	15.054	1116159
14.618	1303835	14.122	9621023	12.758	11879455	15.057	1262497
14.62	1270343	14.125	10151105	12.761	11739721	15.059	1189034
14.622	1253015	14.129	10485240	12.765	11583580	15.061	1222051
14.624	1220490	14.148	9902375	12.768	11634743	15.063	1148084
14.626	1283241	14.151	10570831	12.771	11913665	15.065	1267589
14.628	1346953	14.164	9947858	12.785	11891411	15.067	1283600
14.63	1213677	14.183	10619111	12.788	11784185	15.069	1118734
14.633	1285446	14.202	10179215	12.791	11644865	15.072	1273473
14.635	1414255	14.215	10019835	12.795	11920612	15.074	1266751
14.637	1318343	14.219	10224830	12.808	11169748	15.076	1171441
14.639	1316771	14.222	9509354	12.812	11099117	15.078	1224118
14.641	1254945	14.235	10101427	12.815	10961606	15.08	1277366
14.643	1274554	14.249	10168720	12.818	11546776	15.082	1208091
14.645	1292404	14.262	10155033	12.822	11630816	15.085	1327907
14.648	1313689	14.275	10358466	12.825	10869288	15.087	1277392
14.65	1321783	14.289	9583178	12.829	11695087	15.089	1245556
14.652	1437575	14.302	9824406	12.842	11592556	15.091	1237457
14.654	1246764	14.315	9915536	12.855	11509755	15.093	1251763
14.656	1322518	14.328	10636744	12.859	11210123	15.095	1238134
14.658	1216005	14.342	9653142	12.872	11676371	15.097	1344004
14.661	1325314	14.361	9405456	12.875	10585371	15.1	1206102
14.663	1304338	14.374	9875368	12.879	11084818	15.102	1215854
14.665	1251628	14.377	9210369	12.892	11657016	15.104	1226982
14.667	1316993	14.391	10247174	12.895	10997583	15.106	1277654
14.669	1332818	14.404	10236267	12.899	11171034	15.108	1227593
14.671	1271055	14.407	9892706	12.902	11472317	15.11	1305273
14.673	1315548	14.421	9780993	12.915	11039794	15.113	1239066
14.676	1230912	14.434	9864137	12.919	11837794	15.115	1379334
14.678	1340999	14.437	9429636	12.922	11422624	15.117	1278717
14.68	1223382	14.451	10449559	12.941	11087024	15.119	1274327
14.682	1370504	14.464	10226985	12.954	11196550	15.121	1335609
14.684	1252584	14.477	9937174	12.973	10901177	15.123	1305924
14.686	1358389	14.481	9801140	12.977	10771995	15.125	1303115
14.689	1296546	14.494	9937767	12.98	11119975	15.128	1374597
14.691	1265946	14.513	9997379	12.993	10827165	15.13	1324654
14.693	1336528	14.516	9613509	12.997	11069877	15.132	1349641
14.695	1307451	14.52	9382021	13	10987779	15.134	1332375
14.697	1381424	14.523	9417781	13.004	10174824	15.136	1314168
14.699	1243491	14.526	9484560	13.007	11042836	15.138	1341320
14.701	1339617	14.53	10296676	13.01	10731906	15.141	1271911
14.704	1258381	14.541	4863269	13.024	11558653	15.143	1349710
14.706	1306524	14.543	2229031	13.027	10774232	15.145	1387905
14.708	1328675	14.545	1368787	13.04	11452550	15.147	1316616
14.71	1237680	14.547	990285	13.054	10913124	15.149	1341775
14.712	1253069	14.55	780353	13.073	11105344	15.151	1325284
14.714	1324090	14.552	715753	13.092	11084657	15.153	1414062
14.717	1338716	14.554	687661	13.105	11029358	15.156	1376219
14.719	1233462	14.556	713208	13.108	10837248	15.158	1366688
14.721	1314799	14.558	678580	13.112	11137560	15.16	1372238
14.723	1329466	14.56	722129	13.115	10853504	15.162	1366047
14.725	1344143	14.562	693333	13.118	10154871	15.164	1369346
14.727	1283991	14.565	730515	13.122	10356815	15.166	1453571
14.729	1283911	14.567	751832	13.125	11161258	15.169	1461133
14.732	1354292	14.569	717674	13.129	10586450	15.171	1452690
14.734	1264732	14.571	774810	13.132	10269130	15.173	1386213
14.736	1369837	14.573	746523	13.135	11065923	15.175	1427319
14.738	1249239	14.575	699167	13.149	10563378	15.177	1405743
14.74	1284003	14.578	818440	13.152	10318098	15.179	1408568
14.742	1335227	14.58	758040	13.156	10484788	15.181	1437874
14.745	1304615	14.582	767648	13.169	10399381	15.184	1445545
14.747	1317255	14.584	849414	13.182	10900137	15.186	1478082
14.749	1348751	14.586	873081	13.185	10794754	15.188	1420745
14.751	1412411	14.588	844676	13.199	10598285	15.19	1469369
14.753	1271611	14.59	867569	13.202	10615362	15.192	1479054
14.755	1239315	14.593	866770	13.206	10374101	15.194	1407850
14.757	1377717	14.595	868768	13.209	10753602	15.197	1410345
14.76	1282431	14.597	934427	13.222	10461404	15.199	1468874
14.762	1312389	14.599	926155	13.226	10365881	15.201	1508746
14.764	1319007	14.601	925127	13.229	9746469	15.203	1590202
14.766	1311133	14.603	914126	13.232	10381934	15.205	1489550
14.768	1347535	14.606	883740	13.236	9539560	15.207	1453887
14.77	1278259	14.608	1027428	13.239	10319331	15.209	1487412
14.773	1332689	14.61	914714	13.243	10344791	15.212	1510679
14.775	1323316	14.612	972929	13.246	10393490	15.214	1598522
14.777	1370927	14.614	943267	13.259	9815161	15.216	1500136
14.779	1307483	14.616	937247	13.273	10164450	15.218	1552932
14.781	1407527	14.618	967855	13.286	9935876	15.22	1565186
14.783	1253466	14.621	899342	13.289	10033907	15.222	1569418
14.785	1314567	14.623	968717	13.293	9814484	15.225	1689043
14.788	1425910	14.625	998425	13.296	10071115	15.227	1609811
14.79	1313920	14.627	952910	13.309	9833339	15.229	1637007
14.792	1339875	14.629	1003761	13.323	10140733	15.231	1563509
14.794	1389715	14.631	1068322	13.326	9797329	15.233	1616374
14.796	1310003	14.634	961310	13.329	10254747	15.235	1648851
14.798	1374315	14.636	975959	13.333	9688125	15.237	1620674
14.801	1409549	14.638	988898	13.336	10491080	15.24	1598964
14.803	1351969	14.64	1029153	13.34	9746103	15.242	1707554
14.805	1266615	14.642	993530	13.343	9621301	15.244	1637684
14.807	1399991	14.644	980441	13.346	10376448	15.246	1662822
14.809	1302644	14.646	1067075	13.35	9505009	15.248	1654142
14.811	1326573	14.649	1018979	13.353	9648941	15.25	1705564
14.814	1353467	14.651	916633	13.357	10007958	15.253	1846854
14.816	1403850	14.653	953846	13.36	10226263	15.255	1755763
14.818	1316086	14.655	1043576	13.373	10238842	15.257	1846071
14.82	1398880	14.657	904097	13.392	10086960	15.259	1858557
14.822	1331224	14.659	1051499	13.406	9965121	15.261	1813010
14.824	1309619	14.662	995291	13.409	9694214	15.263	1867733
14.826	1342975	14.664	997962	13.412	10087996	15.265	1882007
14.829	1401714	14.666	1022069	13.416	9973098	15.268	1804379
14.831	1337325	14.668	1005216	13.429	9849257	15.27	1782009
14.833	1451669	14.67	973655	13.432	9725442	15.272	1970261
14.835	1297257	14.672	991953	13.436	9553845	15.274	2160199
14.837	1400430	14.674	986294	13.439	9913432	15.276	2431606
14.839	1354917	14.677	968842	13.443	10000980	15.278	2794301
14.842	1424972	14.679	1017074	13.446	9565584	15.281	2673862
14.844	1445400	14.681	1007820	13.449	9608372	15.283	1076688
14.846	1396204	14.683	1066608	13.453	9767706	15.285	696588
14.848	1344024	14.685	1017732	13.456	9497090	15.287	1026947
14.85	1450745	14.687	1010372	13.46	10126463	15.289	898279
14.852	1331666	14.69	974908	13.473	9491178	15.291	599340
14.854	1457700	14.692	1023154	13.492	9742315	15.293	627073
14.857	1374214	14.694	1022187	13.505	9486781	15.296	631639
14.859	1502508	14.696	992994	13.509	9391049	15.298	786840
14.861	1338836	14.698	977806	13.522	10391503	15.3	2485241
14.863	1418552	14.7	1017118	13.535	9292824	15.302	2170255
14.865	1340898	14.702	1061937	13.539	9481245	15.304	959316
14.867	1336406	14.705	967131	13.542	10077184	15.306	720632
14.87	1474039	14.707	941959	13.545	9876795	15.309	621513
14.872	1379896	14.709	953215	13.549	9652008	15.311	636258
14.874	1424844	14.711	963210	13.552	9792664	15.313	621167
14.876	1401673	14.713	951374	13.556	9752995	15.315	660509
14.878	1455821	14.715	1009689	13.559	9134724	15.317	656623
14.88	1467252	14.717	1016463	13.562	9613306	15.319	677943
14.882	1380531	14.72	1064815	13.566	9688431	15.321	644817
14.885	1390740	14.722	1021146	13.579	9947879	15.324	699294
14.887	1424076	14.724	989163	13.592	9457011	15.326	761550
14.889	1393721	14.726	958779	13.606	9415443	15.328	817521
14.891	1395777	14.728	996769	13.619	9681891	15.33	760779
14.893	1406500	14.73	1065279	13.622	9714122	15.332	776231
14.895	1420373	14.733	962771	13.626	9227842	15.334	846921
14.898	1443147	14.735	1030397	13.629	9726974	15.337	753973
14.9	1354089	14.737	947424	13.633	9301759	15.339	698447
14.902	1406491	14.739	943916	13.636	9872876	15.341	796823
14.904	1451801	14.741	1031656	13.639	9447629	15.343	774721
14.906	1421007	14.743	958461	13.643	9187582	15.345	835135
14.908	1352166	14.745	988428	13.646	9816791	15.347	768387
14.91	1475426	14.748	976859	13.659	9561880	15.349	855197
14.913	1424876	14.75	1008279	13.663	9535185	15.352	877410
14.915	1437030	14.752	963441	13.666	9708090	15.354	901153
14.917	1439080	14.754	1048358	13.67	9522087	15.356	891016
14.919	1473638	14.756	1075750	13.673	9552155	15.358	881453
14.921	1409366	14.758	937084	13.686	9735904	15.36	813639
14.923	1434500	14.761	1055501	13.7	9505095	15.362	897676
14.926	1417855	14.763	1057413	13.713	9797108	15.365	896367
14.928	1556162	14.765	1028616	13.716	9528710	15.367	921547
14.93	1397232	14.767	1024813	13.72	9262623	15.369	889155
14.932	1352397	14.769	1018446	13.723	9708594	15.371	979719
14.934	1487407	14.771	1059277	13.726	8721202	15.373	899571
14.936	1450277	14.773	982544	13.73	9612079	15.375	995487
14.938	1448125	14.776	1034810	13.733	9429331	15.377	936804
14.941	1557465	14.778	974001	13.737	9528613	15.38	962353
14.943	1483113	14.78	984321	13.74	9367081	15.382	942567
14.945	1440727	14.782	1009673	13.744	9677274	15.384	975944
14.947	1390085	14.784	985637	13.757	9869588	15.386	992626
14.949	1493926	14.786	1039459	13.76	9668749	15.388	928322
14.951	1433317	14.789	983543	13.764	9223343	15.39	1006629
14.954	1440513	14.791	925415	13.767	9200026	15.393	918244
14.956	1502425	14.793	1049678	13.77	9303066	15.395	949368
14.958	1474676	14.795	963425	13.774	9327871	15.397	957887
14.96	1497880	14.797	1063342	13.787	9854022	15.399	955149
14.962	1487168	14.799	995217	13.8	9742758	15.401	970968
14.964	1481578	14.801	1022033	13.814	9412877	15.403	1033786
14.966	1449664	14.804	1072586	13.817	9368721	15.405	942310
14.969	1528440	14.806	1014484	13.82	9782042	15.408	1022546
14.971	1505681	14.808	1030786	13.824	9329363	15.41	944103
14.973	1485335	14.81	1013981	13.827	9829855	15.412	953979
14.975	1566377	14.812	1062023	13.841	9280256	15.414	1016329
14.977	1505062	14.814	1065943	13.844	9901623	15.416	968657
14.979	1467078	14.817	1050585	13.847	9638603	15.418	930599
14.982	1501998	14.819	1093403	13.851	9178853	15.421	994244
14.984	1443907	14.821	978629	13.854	9496231	15.423	943490
14.986	1495028	14.823	996563	13.858	9689088	15.425	945767
14.988	1539527	14.825	1074244	13.871	9455971	15.427	956629
14.99	1555426	14.827	1045970	13.884	9504314	15.429	985124
14.992	1529273	14.829	982104	13.888	9202014	15.431	952874
14.994	1496515	14.832	1082431	13.901	9675722	15.433	926629
14.997	1505566	14.834	1004852	13.914	9839775	15.436	944474
14.999	1581332	14.836	994189	13.927	9550844	15.438	996833
15.001	1563171	14.838	928007	13.931	8981178	15.44	934675
15.003	1484591	14.84	1082125	13.934	9391271	15.442	980130
15.005	1615544	14.842	976345	13.938	9666856	15.444	1013949
15.007	1489206	14.845	959375	13.941	9562566	15.446	949244
15.01	1513793	14.847	1010175	13.944	9377070	15.449	949782
15.012	1480427	14.849	994139	13.948	9370553	15.451	976182
[truncated: 1,488 more rows]

## Sheet: Figure 4c
Fifure 4c
x	y	x	y	x	y	x	y
0.003333	79612	0.608333	138041	0.603333	152395	0.601	122391
0.03	58709.5	0.635	193111	0.63	122352	0.627667	77104.5
0.056667	30438.8	0.661667	191032	0.656667	101570	0.654333	80144
0.083333	22071	0.688333	188405	0.683333	84716.5	0.681	131225
0.11	58283.5	0.715	154575	0.71	89356.8	0.707667	129244
0.136667	126204	0.741667	84215.2	0.7365	79615.8	0.734167	97922.2
0.163333	152015	0.768333	60720.5	0.763167	49627.2	0.760833	104266
0.189833	122394	0.795	103362	0.789833	73241.8	0.7875	94672.8
0.2165	67034.2	0.8215	107103	0.8165	137937	0.814167	88253
0.243167	55836.5	0.848167	85083.2	0.843167	124322	0.840833	119414
0.269833	98851.8	0.874833	111024	0.869667	61093	0.867333	126634
0.2965	114864	0.9015	95101.8	0.896333	69444.2	0.894	100684
0.323	79915.5	0.928167	58408.8	0.923	137750	0.920667	41627
0.349667	44552.8	0.954667	112114	0.949667	152728	0.947333	45618.5
0.376333	78999.2	0.981333	195824	0.976333	86293	0.974	101349
0.403	124251	1.008	200456	1.003	34062.2	1.00067	72777.8
0.4295	103319	1.03467	190736	1.02967	34206.8	1.02733	35787.2
0.456167	63735.2	1.06133	189730	1.05633	44330.5	1.054	30544.8
0.482833	79613.8	1.088	130439	1.083	105373	1.0805	75372.8
0.5095	144105	1.1145	112255	1.1095	207379	1.10717	135258
0.536	169966	1.14117	128799	1.13617	176002	1.13383	156785
0.562667	236228	1.16783	149793	1.16283	71006.5	1.1605	165928
0.589333	270167	1.1945	224563	1.1895	55062	1.18717	150177
0.616	163264	1.22117	258496	1.21617	120443	1.21383	154683
0.642667	118142	1.24767	204576	1.24283	257619	1.24033	113941
0.669167	112953	1.27433	160754	1.2695	309052	1.267	83687.5
0.695833	75753	1.301	184595	1.296	182597	1.29367	149770
0.7225	159222	1.32767	252844	1.32267	90820	1.32033	145010
0.749167	273038	1.35433	262835	1.34933	117445	1.34683	128553
0.775833	233603	1.381	160417	1.376	121819	1.3735	165022
0.8025	179749	1.40767	169194	1.40267	89128.5	1.40017	119330
0.829167	139265	1.43433	263343	1.42917	88766.5	1.42683	80272.8
0.855667	80659.8	1.461	230262	1.45583	85528	1.4535	77126.8
0.882333	67809	1.48767	161879	1.4825	62865.2	1.48017	57167.5
0.909	96860.5	1.51417	187931	1.50917	68617	1.50683	79592.5
0.935667	151984	1.54083	220817	1.53567	89475.8	1.5335	102270
0.962167	132979	1.5675	182636	1.56233	77232.2	1.56	98063.2
0.988833	89030	1.59417	157662	1.589	76428.5	1.58667	88727.8
1.0155	117696	1.62083	199654	1.61567	121407	1.61333	68816.2
1.04217	167331	1.6475	255041	1.64233	165328	1.64	142394
1.06883	237362	1.67417	209845	1.669	151325	1.66667	227734
1.0955	284368	1.70083	206580	1.6955	130891	1.69333	159370
1.122	197862	1.72733	233313	1.72217	123185	1.71983	82933
1.14867	95807.8	1.754	150706	1.74883	55343.2	1.7465	36599.2
1.17533	133866	1.78067	118998	1.7755	24318	1.77317	48401.5
1.202	159807	1.80733	120225	1.80217	44902.5	1.79983	105419
1.22867	132724	1.83383	97763.5	1.82883	73385.2	1.8265	72662.2
1.25533	152304	1.8605	139434	1.85533	126705	1.85317	46559
1.28183	126748	1.88717	186302	1.882	130954	1.87983	75111.2
1.3085	77872.8	1.91383	215953	1.90867	128029	1.9065	156090
1.33517	143492	1.9405	243228	1.93533	131402	1.93317	254861
1.36183	204918	1.96717	206753	1.962	102127	1.95983	209550
1.3885	125778	1.99383	168456	1.98867	126828	1.98633	87882.5
1.415	61394.5	2.02033	129548	2.01533	195460	2.013	27405.2
1.44167	50425	2.047	86111.8	2.042	170734	2.03967	71249.5
1.46833	81831	2.07367	75428.5	2.06867	79036.8	2.06633	130289
1.49533	150378	2.10033	107286	2.09533	58925.2	2.093	74360.5
1.52183	170870	2.127	202437	2.12183	91023.8	2.11967	26663.5
1.5485	202800	2.15367	222474	2.1485	124258	2.14633	47486.5
1.57517	205819	2.18033	170651	2.17517	142493	2.173	61482
1.60183	136612	2.207	177979	2.20183	126185	2.19967	114594
1.6285	73694	2.23367	180832	2.2285	123876	2.22617	204868
1.65517	57492.8	2.26017	211921	2.25517	142719	2.25283	178597
1.68183	58223.8	2.28683	295962	2.28167	225488	2.2795	87268
1.7085	66812.5	2.3135	289804	2.30833	325600	2.30617	104232
1.73517	122498	2.34017	211216	2.335	237208	2.33283	182520
1.76167	178934	2.36683	253784	2.36167	73614.5	2.3595	177050
1.78833	218499	2.3935	309192	2.38833	21147.8	2.386	88968.8
1.815	296819	2.42017	171580	2.415	20881	2.41267	54122.5
1.8415	299397	2.44683	95340.5	2.4415	28804.8	2.43933	96773.2
1.86817	177337	2.4735	124676	2.46817	65275	2.466	104120
1.89483	88684.8	2.5	84886.5	2.49483	142825	2.49267	58009.5
1.9215	67807.5	2.52667	67969.2	2.5215	177784	2.51933	64413.2
1.94817	122119	2.55333	77975.2	2.54817	102922	2.546	113114
1.97467	241545	2.58	146856	2.57483	40610.2	2.5725	126053
2.00133	348190	2.60667	268096	2.60133	117626	2.59917	110008
2.028	355875	2.63333	272959	2.628	201663	2.62583	117958
2.05467	264152	2.66	208034	2.65467	135450	2.6525	137836
2.08133	188972	2.6865	154914	2.68133	119017	2.67917	126494
2.10783	154004	2.71317	147513	2.708	182079	2.70583	95646.8
2.1345	153199	2.73983	170896	2.7345	132583	2.7325	74421.8
2.16117	184350	2.7665	155343	2.76117	110676	2.75917	108005
2.18783	197201	2.79317	187446	2.78783	168341	2.78583	131376
2.2145	191621	2.81983	309410	2.8145	142968	2.8125	89583.5
2.24117	172554	2.8465	377456	2.84117	56363.8	2.83917	60835.2
2.26767	159706	2.87317	276273	2.86783	18503	2.86583	81591
2.29433	262534	2.89983	175996	2.8945	68726.8	2.89233	96068.8
2.321	348222	2.92633	154916	2.92117	108125	2.919	61939.8
2.34767	277230	2.953	90717	2.94767	114028	2.94567	65653.2
2.37433	214162	2.97967	118082	2.97433	184138	2.97233	118270
2.40083	209541	3.00633	215807	3.001	230652	2.999	109178
2.4275	232102	3.033	165532	3.02767	193833	3.02567	84832.8
2.45417	251653	3.05967	119483	3.05433	113367	3.05233	150151
2.48083	206183	3.08633	181711	3.081	142471	3.079	179240
2.5075	95106	3.11283	173905	3.10767	255420	3.10567	85094.5
2.534	30060.5	3.13967	157518	3.13433	241071	3.13233	29862.2
2.56067	109304	3.16617	240612	3.161	180251	3.15883	54279
2.58733	182887	3.19283	270090	3.18767	133806	3.1855	69188
2.614	124845	3.2195	232144	3.21417	154730	3.21217	63500.2
2.64067	78765.5	3.24617	216789	3.24083	198832	3.239	101343
2.66733	96369.2	3.27283	186855	3.2675	137492	3.26567	143221
2.69383	129134	3.29933	131074	3.29417	88993	3.29233	127868
2.7205	173495	3.326	101784	3.32083	105158	3.31883	123482
2.74717	182748	3.35267	116478	3.34733	189230	3.3455	101569
2.77383	161184	3.37933	144791	3.374	230373	3.37217	95317.2
2.8005	148728	3.406	161918	3.40067	128255	3.39883	109953
2.827	158331	3.43267	206093	3.42733	64246.8	3.4255	76812.5
2.85367	167619	3.45933	253635	3.454	112349	3.452	125271
2.8805	154999	3.486	197158	3.48067	162506	3.47867	171714
2.90717	182005	3.51267	156123	3.50717	117506	3.50533	89982.5
2.93367	227191	3.53933	219540	3.53383	60759.8	3.532	41759.5
2.96033	182250	3.566	227555	3.5605	91818	3.55867	64526.2
2.987	121621	3.5925	179124	3.58717	132018	3.58533	116980
3.01367	170119	3.61917	177038	3.61383	111410	3.612	135814
3.04033	246886	3.64583	152916	3.6405	66884.2	3.63867	83268.8
3.06683	226729	3.6725	142337	3.66717	71859.5	3.66517	86062.2
3.0935	168498	3.69917	151227	3.69383	131324	3.69183	124251
3.12017	145640	3.72583	90027.2	3.7205	148671	3.72083	92724
3.14683	132034	3.7525	61005	3.747	98660.2	3.74733	52571.5
3.1735	139686	3.77917	140581	3.77367	77205.5	3.774	72703
3.2	152738	3.80583	228544	3.80033	74060.5	3.80067	112097
3.22667	114912	3.8325	234402	3.827	56113	3.82733	127894
3.25333	109400	3.85917	209157	3.85367	60017.5	3.854	99783
3.28	154663	3.88583	255870	3.88017	56587.8	3.88067	82719.5
3.30667	167572	3.9125	320566	3.90683	85880.8	3.90733	104703
3.33317	156203	3.939	281848	3.9335	187005	3.934	83154.2
3.35983	131106	3.96567	217213	3.96017	196250	3.9605	53005.5
3.3865	176952	3.99233	236021	3.98683	107586	3.98717	62504.5
3.41317	254310	4.019	266982	4.01333	84741.2	4.01383	69490.8
3.43983	255620	4.04567	175977	4.04	114862	4.0405	69569.2
3.4665	270328	4.07217	113817	4.06667	103228	4.06717	84522.5
3.493	282147	4.09883	140248	4.09333	88771	4.09383	79621.2
3.51967	255581	4.1255	150240	4.12	114089	4.1205	67583
3.54633	205611	4.15217	161525	4.14667	106620	4.14717	94264.5
3.573	199110	4.17883	148403	4.17333	75726	4.17367	102931
3.59967	284359	4.2055	196215	4.2	142254	4.20033	57309.2
3.62617	307558	4.23217	239727	4.2265	206845	4.227	63817.5
3.65283	220609	4.25883	159097	4.25317	134925	4.25367	111279
3.6795	156976	4.28533	85038.8	4.27983	84010.8	4.28033	67510.2
3.70617	193682	4.312	70154	4.3065	73547	4.307	11224.2
3.73283	225501	4.33867	117462	4.33317	115655	4.33367	25563.5
3.7595	201236	4.36533	171544	4.35983	169110	4.36033	46212.2
3.78617	185766	4.392	208602	4.3865	122324	4.38683	28976
3.81267	230538	4.41867	211455	4.41317	95598.5	4.4135	5016.75
3.83933	259704	4.44517	204788	4.43967	102283	4.44017	47986.2
3.866	195013	4.47183	249104	4.46633	126676	4.46683	181619
3.89267	181240	4.4985	206329	4.493	152383	4.4935	248896
3.91933	281842	4.52517	136011	4.51967	141154	4.52017	163764
3.946	332424	4.55183	184742	4.54633	173542	4.54683	86917.2
3.9725	255724	4.5785	283473	4.573	223964	4.57333	57946.5
3.99917	192250	4.60517	338687	4.5995	184422	4.6	52396.2
4.02583	148376	4.63183	319259	4.62617	100987	4.62667	89581.5
4.0525	121671	4.65833	200636	4.65283	103308	4.65333	98591.8
4.079	194914	4.685	120794	4.6795	133135	4.68	103421
4.10567	312246	4.71167	183840	4.70617	82535.8	4.7065	105064
4.13233	314568	4.73833	239198	4.733	46364.8	4.73317	78083.5
4.159	196016	4.765	251311	4.75967	71561.2	4.75983	90913.2
4.1855	148346	4.79167	255836	4.78617	160602	4.7865	128147
4.21217	147384	4.81833	200688	4.81283	233930	4.81317	149274
4.23883	137586	4.845	155474	4.8395	208568	4.83983	110460
4.2655	179301	4.87167	157857	4.86617	140585	4.8665	85181.5
4.292	178321	4.91333	137180	4.89283	54658.8	4.89317	98871
4.31867	134307	4.93983	134381	4.9195	88368.8	4.91983	137498
4.34533	140313	4.9665	157642	4.94617	182620	4.9465	181648
4.372	201721	4.99317	185258	4.97267	145496	4.973	150939
4.39867	281273	5.01983	197935	4.99933	105087	4.99967	132478
4.42533	323722	5.0465	138952	5.026	115590	5.02633	84609.8
4.45183	333706	5.07317	164142	5.05267	103445	5.053	45398.8
4.4785	266190	5.09983	304064	5.07933	138846	5.07967	79002.8
4.50517	168283	5.1265	282406	5.106	183001	5.10633	110794
4.532	173585	5.153	129812	5.13267	130689	5.133	129380
4.55867	285968	5.17967	53160.8	5.15933	107640	5.1595	76630.5
4.58533	363192	5.20633	114936	5.18583	156861	5.18633	58291.8
4.61183	319584	5.233	233764	5.2125	147620	5.21283	141184
4.6385	236818	5.25967	335680	5.23917	90286.8	5.2395	156175
4.66517	221794	5.28617	343488	5.26583	73587.2	5.26617	73192.5
4.69183	269226	5.31283	206734	5.2925	102202	5.29283	28141.5
4.7185	239520	5.3395	135912	5.31917	110578	5.3195	110640
4.745	199068	5.36617	160718	5.34583	78799.5	5.34617	191558
4.77167	240934	5.39283	229903	5.3725	67717.2	5.37283	123731
4.79833	237857	5.41933	328902	5.399	71835.8	5.3995	35152.5
4.825	212221	5.446	364354	5.42567	93149.5	5.42617	8378.75
4.8515	223408	5.47267	311565	5.45233	123956	5.45283	9719.25
4.87817	202771	5.49933	228118	5.479	107225	5.47933	41996.5
4.90483	215042	5.526	197932	5.50567	78366	5.506	117533
4.9315	237964	5.55267	237372	5.53233	60795.8	5.53267	147954
4.95817	156748	5.57933	265512	5.559	75385	5.55933	70847
4.98483	122705	5.60583	253990	5.58567	116486	5.586	39709
5.01133	164175	5.6325	268297	5.61233	159774	5.61267	77970.8
5.038	121048	5.65917	191338	5.63883	211945	5.63933	101944
5.06467	128762	5.68583	82169.5	5.6655	226339	5.666	137856
5.09133	226210	5.7125	124048	5.69217	174101	5.6925	157077
5.11783	256358	5.73917	222120	5.71883	107734	5.71917	102494
5.1445	278914	5.76567	223906	5.7455	81000.8	5.74583	54555
5.17117	286399	5.79233	146336	5.77217	57411.5	5.7725	95902.5
5.19783	237372	5.819	133960	5.79883	17475	5.79933	135925
5.22433	200730	5.84567	175122	5.82533	17250	5.82583	106779
5.251	172884	5.87233	256047	5.852	36235	5.8525	107834
5.27767	157327	5.899	300364	5.87867	139803	5.87917	129639
5.30433	188875	5.92567	217686	5.90533	259433	5.90583	101850
5.331	199133	5.95217	229704	5.932	209409	5.9325	68190.8
5.3575	187366	5.97883	292320	5.95867	159020	5.95917	28088.2
5.38417	252161	6.0055	206174	5.98533	184279	5.98583	52598
5.41083	259322	6.03217	174396	6.012	181530	6.01233	148484
5.4375	241940	6.05883	246552	6.0385	152993	6.039	158161
5.46417	320446	6.08533	240195	6.06533	122858	6.06567	81260.8
5.49083	286692	6.112	175668	6.092	81624.5	6.09233	22633.8
5.5175	180060	6.13867	108086	6.1185	87992.2	6.11883	43994
5.544	172035	6.16533	90833.8	6.14517	138919	6.1455	125292
5.57067	212270	6.192	127100	6.17183	143667	6.17217	156772
5.59733	261821	6.21867	194691	6.1985	118396	6.19883	127630
5.62383	303098	6.24533	288192	6.22517	84275	6.2255	124618
5.6505	268119	6.272	345266	6.25183	105914	6.25217	111922
5.67717	232754	6.29867	337784	6.27833	132637	6.27883	84309
5.70383	290198	6.32517	241160	6.305	128312	6.3055	115521
5.7305	335766	6.35183	151202	6.33167	193431	6.332	113954
5.75717	334665	6.3785	148821	6.35833	194027	6.35867	44003.5
5.78367	285413	6.40517	151769	6.385	120026	6.38533	35654
5.81033	170927	6.43183	117612	6.41167	143508	6.412	80567
5.837	111588	6.4585	124317	6.43817	166818	6.43867	102625
5.86367	191336	6.48517	193594	6.47817	131230	6.46533	91497
5.89033	257800	6.51183	223210	6.50467	117086	6.492	68109.5
5.91683	298400	6.53833	221213	6.53133	114846	6.51867	64254.2
5.9435	366078	6.565	211109	6.558	106338	6.54517	70303.5
5.97017	350704	6.59167	175383	6.58567	83049.8	6.57183	158511
5.99683	292164	6.61833	150968	6.61217	59252.2	6.5985	232423
6.0235	281306	6.645	156170	6.63883	45375.2	6.62517	127276
6.05017	285096	6.67167	192249	6.6655	24739	6.65183	66647.2
6.07667	206164	6.69817	228006	6.69217	6402	6.6785	112391
6.10333	107191	6.72483	243293	6.71883	25430	6.705	116282
6.13	97314	6.7515	220004	6.7455	95725.5	6.73167	115347
6.15667	167008	6.77817	197859	6.772	124684	6.75833	90432.2
6.18333	167602	6.80483	224268	6.79867	78042.5	6.785	39599.5
6.21	146002	6.8315	214063	6.82533	81041.8	6.81167	63525.2
6.2365	268390	6.858	168605	6.852	160542	6.83833	96100
6.26317	327455	6.88467	160052	6.87867	168806	6.865	62015.5
6.28983	242548	6.91133	185296	6.90533	90985	6.89167	54573.2
6.3165	189532	6.938	199757	6.932	52258	6.91817	82079.8
6.34317	196330	6.96467	173490	6.95867	65937.5	6.94483	83398.5
6.36983	224887	6.99133	166960	6.98533	85792.8	6.9715	112875
6.39633	217280	7.018	222896	7.012	81380	6.99817	179634
6.423	137393	7.04467	241950	7.03867	116071	7.02483	197254
6.44967	84490.8	7.07133	204398	7.06517	194888	7.0515	206381
6.47633	172609	7.09783	153054	7.09183	173566	7.07817	250329
6.50283	285292	7.1245	91619.2	7.1185	94264.5	7.10483	254954
6.5295	249654	7.15117	80479.5	7.14517	73900	7.13133	191958
6.55617	161250	7.178	128109	7.17183	64774	7.158	161400
6.58283	127505	7.20467	206875	7.1985	72190.8	7.18467	153966
6.6095	140942	7.23133	220558	7.22517	138610	7.21133	95479.2
6.636	156620	7.258	189169	7.25183	171796	7.238	57200.8
6.66267	220344	7.2845	216178	7.27833	121217	7.2645	104675
6.68933	292047	7.31117	209775	7.305	121588	7.29117	150046
6.716	230614	7.33783	193156	7.33167	151832	7.31783	102288
6.74283	228852	7.3645	202908	7.35833	107205	7.3445	126644
6.76933	336408	7.39117	176303	7.385	82829	7.3725	243808
6.796	341259	7.41783	205067	7.41167	93140.2	7.39917	252497
6.82267	360392	7.4445	240992	7.43817	120181	7.42583	171680
6.84933	377912	7.47117	198440	7.46483	117177	7.45233	99914.8
6.876	249156	7.49783	184271	7.4915	43438.5	7.479	77761
6.90267	188958	7.52433	187966	7.51817	26567.8	7.50567	86326
6.92917	258383	7.551	200637	7.54483	117527	7.53233	63124.5
6.95583	322570	7.57767	209240	7.5715	206914	7.55883	46942.5
6.9825	277493	7.60433	196738	7.59817	227732	7.5855	34000.5
7.00917	131330	7.631	189099	7.62467	181839	7.61217	39961
7.03583	104729	7.65767	130176	7.6515	135538	7.63867	77967.2
7.0625	177106	7.68433	90497.2	7.67817	149066	7.66533	61238.8
7.089	195657	7.711	124844	7.70483	129986	7.692	28565.5
7.11567	201502	7.73767	171390	7.7315	64833.2	7.71867	89029
7.14233	183241	7.76433	197948	7.75817	49262.5	7.74517	216696
7.169	155665	7.791	165580	7.78483	103443	7.77183	235331
7.19567	138113	7.8175	104073	7.8115	142595	7.7985	158324
7.22233	136956	7.84417	91348	7.83817	135317	7.82517	114504
7.249	170276	7.87083	183595	7.86483	105796	7.85167	109716
7.2755	151350	7.8975	259681	7.89133	54560	7.87833	126333
7.30217	141502	7.924	239712	7.918	96417.2	7.90517	108894
7.32883	182535	7.95067	243285	7.94467	184173	7.93183	72861.5
7.3555	167642	7.97733	250972	7.97133	224135	7.9585	84484.5
7.38217	107553	8.004	221458	7.998	239783	7.98517	103003
7.40867	111584	8.03067	181582	8.02467	148928	8.01167	78972
7.43533	183269	8.05733	138084	8.05133	75496.8	8.03833	58793.5
7.462	191228	8.084	116415	8.078	88377.8	8.065	54950
7.48867	157420	8.1105	123563	8.10467	74212.2	8.09167	123324
7.51533	203746	8.13717	178544	8.13133	81294	8.11833	196882
7.542	236742	8.16383	232864	8.158	136805	8.145	130508
7.5685	203691	8.1905	189020	8.18467	159376	8.1715	54614.5
7.59517	259454	8.21717	125758	8.21117	111969	8.19817	26369.5
7.62183	286256	8.24383	92354.2	8.23783	121081	8.22483	75818.5
7.6485	276793	8.2705	151074	8.2645	151667	8.2515	157461
7.675	378076	8.29717	239469	8.29117	92331.2	8.27817	131126
7.70167	382352	8.32383	203299	8.31783	63496.5	8.30483	108225
7.72833	267142	8.35033	170168	8.3445	86339.5	8.3315	107083
7.755	164782	8.377	152389	8.37117	87865	8.358	89675.5
7.78167	126359	8.40367	115915	8.39767	117200	8.38467	100357
7.80833	163715	8.43033	125045	8.42433	168633	8.41133	110118
7.835	216816	8.457	184656	8.451	167774	8.438	133919
7.86167	210934	8.48367	297989	8.47767	127075	8.4645	125600
7.88833	216850	8.51033	379321	8.50433	154381	8.49117	58701.5
7.915	266027	8.537	329640	8.531	209914	8.51783	37877.8
7.94167	223036	8.56367	195461	8.5575	128770	8.5445	73464.2
7.96817	222639	8.59033	151472	8.58417	36184	8.57117	100806
7.99483	245888	8.617	246830	8.61083	30086.5	8.59767	120654
8.0215	222024	8.6435	287066	8.6375	47918.2	8.62433	175665
8.04817	222591	8.67017	186674	8.66417	123380	8.651	266606
8.07483	141140	8.69683	80137.2	8.69067	264012	8.67767	264242
8.1015	131914	8.7235	56275.8	8.71733	290048	8.70433	139985
8.12817	290185	8.75017	141949	8.744	126529	8.73083	66964.5
8.15483	323460	8.77683	210535	8.77067	19021.5	8.7575	63864.2
8.18133	189175	8.8035	166153	8.79733	20335	8.78417	72403.2
8.208	146603	8.83017	156220	8.824	59278.8	8.81083	78770.5
8.23467	200645	8.85683	146648	8.85067	96015	8.8375	76135.8
8.26133	205789	8.8835	89438.8	8.87733	85552.2	8.864	103237
8.288	263324	8.91	89184.8	8.904	68340.8	8.89067	165058
8.31467	431886	8.93667	139465	8.93067	48038.2	8.91733	165047
8.34117	463126	8.96333	149049	8.95717	60709	8.944	111592
8.36783	275952	8.99	141265	8.98383	69565.2	8.97067	105710
8.3945	180552	9.01667	168780	9.0105	36005.5	8.99733	75732
8.42117	225750	9.04333	129240	9.03717	29985.5	9.024	27963.8
8.44783	194507	9.07	82422	9.06383	64377.5	9.0505	30594
8.47433	247386	9.09667	203858	9.09033	94072	9.07717	42657
8.501	317774	9.12317	348659	9.117	89342.5	9.10383	82023
8.52767	262926	9.14983	331413	9.14367	117577	9.1305	138088
8.55433	285558	9.1765	233683	9.17033	158001	9.15717	140263
8.581	253530	9.20317	123140	9.197	156440	9.18383	96966.2
8.60767	176991	9.22983	59538.8	9.22367	159208	9.21033	56865.2
8.63433	164732	9.2565	66796.5	9.25033	128651	9.237	77434.8
8.66083	107326	9.28317	99998.8	9.27683	103219	9.26367	105604
8.6875	83549.8	9.30967	107790	9.3035	148470	9.29033	69021.8
8.71417	150862	9.33633	118414	9.33017	200528	9.317	28786
8.74083	263648	9.363	160292	9.35683	217972	9.34367	23736.5
8.7675	293583	9.38967	129034	9.3835	168733	9.37033	56880.5
8.794	251544	9.41633	102462	9.41	137001	9.39683	125384
8.82067	275334	9.443	121028	9.43667	156170	9.4235	156874
8.84733	302690	9.4695	133358	9.46333	95847	9.45017	110907
8.874	364023	9.49617	144298	9.49	89482.8	9.47683	100586
8.90067	389822	9.52283	97878.5	9.51667	213772	9.5035	126630
8.92733	300164	9.5495	67338.5	9.54333	236202	9.53017	110058
8.954	226255	9.57617	178262	9.57	179647	9.55667	110438
8.98067	155396	9.60283	278112	9.5965	172413	9.58333	108959
9.00733	132463	9.62933	230264	9.62317	126246	9.61	101162
9.03383	156209	9.656	177274	9.64983	93307	9.63667	117717
9.0605	170814	9.68267	156928	9.6765	131581	9.66333	86677.2
9.08717	195793	9.70933	128081	9.70317	138524	9.69	41908.8
9.11383	189606	9.736	92674.5	9.72983	125328	9.71667	34870.5
9.1405	225878	9.76267	78110	9.75633	108140	9.74333	31520.2
9.16717	293084	9.78933	98764.5	9.783	90453.8	9.76983	51411.2
9.19383	251736	9.816	124618	9.80967	158300	9.7965	147261
9.2205	154365	9.84267	161732	9.83633	207246	9.82317	219329
9.247	164764	9.86933	200237	9.863	135105	9.84983	136291
9.27367	248225	9.896	221859	9.88967	92390.2	9.8765	56046.8
9.30033	266709	9.92267	186236	9.91633	131724	9.90317	108588
9.32683	248871	9.94933	120528	9.94283	157822	9.92983	159162
9.3535	280120	9.976	79826.8	9.9695	151869	9.95633	114020
9.38017	369066	10.0027	31790	9.99617	237050	9.983	66412.5
9.40683	369146	10.0293	9594	10.0228	294499	10.0097	128553
9.4335	237850	10.0558	59293.2	10.0495	181797	10.0363	195290
9.46017	186228	10.0825	161217	10.0762	109602	10.063	160174
9.48667	250479	10.1092	264334	10.1028	107399	10.0897	151164
9.51333	261747	10.1358	283279	10.1293	82056.5	10.1163	156472
9.54	203835	10.1625	216780	10.156	58098.5	10.1428	105698
9.56667	177365	10.1892	138395	10.1827	83835	10.1695	101354
9.59333	279590	10.2158	110464	10.2093	138700	10.1962	132956
9.61983	344614	10.2425	189284	10.236	165387	10.2228	139854
9.6465	212242	10.2692	285176	10.2625	173318	10.2493	103546
9.67317	179786	10.2958	304338	10.2892	170183	10.276	50824.8
9.69983	253359	10.3225	291838	10.3158	152919	10.3027	80239.8
9.7265	205774	10.3492	239664	10.3425	109992	10.3292	113508
9.75317	179334	10.3758	167973	10.3692	84467.2	10.3558	149697
9.77983	212721	10.4023	131698	10.3958	63583.5	10.3825	205534
9.8065	165704	10.429	119216	10.4225	111163	10.4092	113588
9.833	135358	10.4557	160220	10.4492	208133	10.4358	28873.8
9.85967	217669	10.4823	208317	10.4757	154325	10.4623	97788.5
9.88633	266208	10.509	156073	10.5023	78307.8	10.489	170584
9.913	236312	10.5355	113892	10.529	76969.8	10.5157	131219
9.93967	305136	10.5622	164345	10.5557	84251.5	10.5423	40305
9.96633	367084	10.5888	221684	10.5822	118147	10.569	49861.2
9.993	263235	10.6155	227564	10.6088	166762	10.5957	97503
10.0197	200924	10.6422	191547	10.6355	167606	10.6223	96970.8
10.0463	354968	10.6688	174726	10.6622	109053	10.649	122235
10.073	504156	10.6955	159247	10.6888	78206.5	10.6757	113334
10.0997	326291	10.7222	161668	10.7153	63312.5	10.7023	67963.8
10.1262	138892	10.7488	194344	10.742	112362	10.729	114707
10.1528	177034	10.7755	170758	10.7687	177072	10.7555	158886
10.1795	212436	10.802	159203	10.7953	110688	10.7822	122020
10.2062	191765	10.8287	165618	10.8218	62741.2	10.8088	86199.2
10.2328	151035	10.8553	104596	10.8485	66290.5	10.8355	101317
10.2595	250438	10.882	67405	10.8752	51901.8	10.8622	158676
10.286	396334	10.9087	6.6491e+08	10.9018	7.83323e+08	10.8887	172540
10.3127	2.3329e+09	10.9352	2.49725e+09	10.9285	2075213892	10.9153	1.32278e+09
10.3393	5.80253e+09	10.9595	6.26597e+09	10.9527	2275615062	10.942	3.25368e+09
10.3635	5.01961e+09	10.9837	11051599862	10.9768	1.95541e+09	10.9662	3.00709e+09
10.3877	3.25613e+09	11.0078	12336668125	11.0012	1.97094e+09	10.9903	2053308168
10.412	3.89971e+09	11.032	1.02338e+10	11.0253	1921965135	11.0147	1966366895
10.4362	4.60748e+09	11.0562	9.05891e+09	11.0497	1.79168e+09	11.0388	1943006026
10.4603	6.51673e+09	11.0803	8.23511e+09	11.0738	1.79293e+09	11.0632	1.91344e+09
10.4845	8.0459e+09	11.1045	6.28491e+09	11.0982	1.93103e+09	11.0873	1.93671e+09
10.5087	6.90222e+09	11.1288	4.92721e+09	11.1223	2.01145e+09	11.1117	1.94308e+09
10.533	5797102551	11.153	3.82451e+09	11.1467	1869437754	11.1358	1.98326e+09
10.5572	5.65889e+09	11.1772	3.31899e+09	11.1708	1.71396e+09	11.1602	1.95139e+09
10.5813	6.05984e+09	11.2022	4.86092e+09	11.1957	1.81535e+09	11.1843	1.81673e+09
10.6055	6.33195e+09	11.2263	6.35573e+09	11.2198	1.90184e+09	11.2092	1826899071
10.6297	5.69428e+09	11.2507	6.42063e+09	11.2442	1.81898e+09	11.2333	1790308521
10.654	4.70674e+09	11.2748	6.30797e+09	11.2683	1793358736	11.2577	1.69555e+09
10.6782	4.40035e+09	11.299	6.65514e+09	11.2925	1.7954e+09	11.2818	1.69687e+09
10.7023	4848756787	11.3232	6.60475e+09	11.3168	1800101841	11.306	1.67435e+09
10.7265	5302091354	11.3473	6403517605	11.341	1.85125e+09	11.3303	1711464045
10.7507	5.87801e+09	11.3717	6.28652e+09	11.3653	1857461370	11.3545	1752748228
10.7748	6275267727	11.3958	5743837054	11.3895	1.88803e+09	11.3788	1.75231e+09
10.7992	6.33579e+09	11.42	5.29309e+09	11.4138	1.92285e+09	11.403	1781013698
10.8233	5482213843	11.4442	5.22039e+09	11.438	1.88352e+09	11.4273	1.73217e+09
10.8475	4.1491e+09	11.4683	5.84917e+09	11.4623	1868372465	11.4515	1.69084e+09
10.8717	4.14286e+09	11.4925	6.58787e+09	11.4865	1.85893e+09	11.4758	1849021230
10.8958	4.26215e+09	11.5167	6001454214	11.5108	1.83481e+09	11.5	2.02636e+09
10.9202	3612988422	11.5408	5.10133e+09	11.535	1.83625e+09	11.5243	1.99235e+09
10.9443	3.11747e+09	11.5652	5.2342e+09	11.5593	1866934107	11.5485	1.85233e+09
10.9685	3.11724e+09	11.5893	5.00563e+09	11.5835	1.87131e+09	11.5727	1.7569e+09
10.9927	3.55627e+09	11.6135	4.07457e+09	11.6078	1.82067e+09	11.597	1749051586
11.0168	3.86148e+09	11.6377	3.65247e+09	11.632	1.82742e+09	11.6212	1.80659e+09
11.041	3.87086e+09	11.662	3.74466e+09	11.6562	1.90047e+09	11.6455	1.85372e+09
11.0653	3478811044	11.6862	3870258524	11.6805	1942040260	11.6697	1.80553e+09
11.0895	2.54105e+09	11.7103	4.15198e+09	11.7047	1898521732	11.694	1752381905
11.1137	1846488104	11.7345	4.72396e+09	11.729	1870973304	11.7182	1769524443
11.138	1.64823e+09	11.7587	4.76626e+09	11.7532	1.9071e+09	11.7425	1.77441e+09
11.1622	1.62597e+09	11.783	3983168773	11.7775	1874233968	11.7667	1.80177e+09
11.1865	1753949030	11.8073	3.34295e+09	11.8017	1.7795e+09	11.791	1.86755e+09
11.2107	1.81904e+09	11.8315	3.48609e+09	11.8258	1.74101e+09	11.8152	1.90978e+09
11.235	1.77865e+09	11.8557	3825176769	11.8502	1.78463e+09	11.8395	1846726569
11.2592	1735240256	11.88	4108875034	11.8743	1822246496	11.8637	1.74028e+09
11.2835	1.67218e+09	11.9042	4.32933e+09	11.8985	1.82917e+09	11.888	1.74329e+09
11.3077	1.64732e+09	11.9283	4.39047e+09	11.9228	1859352072	11.9122	1789548533
11.332	1.87197e+09	11.9525	4.47879e+09	11.947	1.85517e+09	11.9365	1.78799e+09
11.3562	2136758397	11.9767	4.30629e+09	11.9713	1812871224	11.9607	1.7497e+09
11.3805	1.98352e+09	12.001	4.57992e+09	11.9955	1.84386e+09	11.985	1727757801
11.4047	1.73814e+09	12.0252	5.19779e+09	12.0198	1.87041e+09	12.0092	1757446378
11.429	1.70811e+09	12.0493	4.7742e+09	12.044	1.769e+09	12.0335	1.76798e+09
11.4532	1.74643e+09	12.0735	3692303813	12.0683	1.66538e+09	12.0577	1750008222
11.4775	1.78395e+09	12.0977	2.8793e+09	12.0925	1.69955e+09	12.0818	1.75702e+09
11.5017	1.73447e+09	12.122	2491597504	12.1168	1793467415	12.1062	1767331215
11.526	1682281118	12.1462	2.07236e+09	12.141	1.85031e+09	12.1303	1.80212e+09
11.5502	1.75619e+09	12.1703	1801804063	12.1653	1.89823e+09	12.1547	1836198345
11.5745	1.76774e+09	12.1947	1.95037e+09	12.1895	1971143133	12.179	1.85248e+09
11.5987	1.64551e+09	12.2188	2.03198e+09	12.2138	2000512092	12.2032	1.90697e+09
11.623	1.58544e+09	12.2432	1.99377e+09	12.238	1.91879e+09	12.2273	1.90893e+09
11.6473	1.67674e+09	12.2673	1.96276e+09	12.2622	1866921827	12.2517	1.83788e+09
11.6715	1.77837e+09	12.2915	1.9274e+09	12.2865	1.84394e+09	12.276	1.7665e+09
11.6962	1.68894e+09	12.3158	1896825381	12.3107	1.74918e+09	12.3002	1.76266e+09
11.7203	1.55056e+09	12.34	1.8777e+09	12.335	1.73142e+09	12.3243	1796681337
11.7447	1.55553e+09	12.3643	1.84774e+09	12.3592	1.78146e+09	12.3487	1.79637e+09
11.7688	1.57637e+09	12.3885	1.8191e+09	12.3833	1778989877	12.3728	1.82268e+09
11.7932	1.53207e+09	12.4128	1763654926	12.4077	1.81395e+09	12.3972	1839404933
11.8173	1535967936	12.437	1733506001	12.4318	1.86707e+09	12.4213	1.82913e+09
11.8417	1.60051e+09	12.4613	1.84935e+09	12.4562	1.81671e+09	12.4457	1793804257
11.8658	1.61022e+09	12.4855	1.97727e+09	12.4803	1796005783	12.4698	1.77128e+09
11.8902	1570904287	12.5097	1.92634e+09	12.5047	1.83036e+09	12.494	1846842120
11.9143	1618986084	12.5338	1.79845e+09	12.5288	1.78556e+09	12.5183	1.8899e+09
11.9387	1.71144e+09	12.5582	1.79904e+09	12.5532	1.76007e+09	12.5425	1.79752e+09
11.9628	1.69789e+09	12.5823	1.91174e+09	12.5773	1.79456e+09	12.5668	1.66962e+09
11.9872	1.58953e+09	12.6067	1942638040	12.6015	1.79243e+09	12.591	1.67341e+09
12.0113	1.5244e+09	12.6308	1.87307e+09	12.6258	1.80312e+09	12.6153	1.69826e+09
12.0355	1.53667e+09	12.6552	1.86673e+09	12.65	1.87314e+09	12.6395	1.62313e+09
12.0598	1.58873e+09	12.6793	1.88865e+09	12.6743	1.88456e+09	12.6638	1.6337e+09
12.0842	1.66534e+09	12.7037	1.82307e+09	12.6985	1.82545e+09	12.688	1699298285
12.1083	1676847075	12.728	1767160916	12.7227	1.77594e+09	12.7123	1.72193e+09
12.1327	1.65269e+09	12.7522	1.80004e+09	12.747	1.77445e+09	12.7365	1.82243e+09
12.1568	1.61973e+09	12.7763	1.81717e+09	12.7712	1819541693	12.7608	1.90511e+09
12.1812	1.58387e+09	12.8007	1.83657e+09	12.7955	1.78236e+09	12.7852	1.78374e+09
12.2055	1618574069	12.8248	1.87465e+09	12.8197	1681670423	12.8093	1658821271
12.2297	1.66459e+09	12.8492	1.8332e+09	12.8438	1705952637	12.8337	1.71332e+09
12.2538	1662943052	12.8735	1.73209e+09	12.8682	1.84687e+09	12.8578	1.8196e+09
12.2782	1.68743e+09	12.8977	1.76733e+09	12.8923	1.87241e+09	12.882	1.85079e+09
12.3025	1.71769e+09	12.9218	1.91453e+09	12.9167	1773999401	12.9063	1842927783
12.3267	1.68527e+09	12.9462	1.90547e+09	12.9408	1.7184e+09	12.9305	1827336346
12.3508	1.62413e+09	12.9703	1.82182e+09	12.965	1.70736e+09	12.9548	1785363183
12.3752	1585180113	12.9947	1.77773e+09	12.9893	1.70025e+09	12.979	1.79197e+09
12.3993	1.62298e+09	13.0188	1.78533e+09	13.0135	1.67602e+09	13.0032	1.85709e+09
12.4237	1.63367e+09	13.0432	1.84232e+09	13.0378	1.66375e+09	13.0283	1.83862e+09
12.4478	1.60268e+09	13.0673	1894331355	13.062	1.73942e+09	13.0527	1755523022
12.4722	1.62684e+09	13.0915	1.88334e+09	13.0863	1.838e+09	13.0768	1.7185e+09
12.4963	1661696892	13.1158	1.81072e+09	13.1105	1828730220	13.1012	1.72068e+09
12.5207	1.69268e+09	13.14	1.81139e+09	13.1347	1741315255	13.1253	1.72803e+09
12.545	1710634360	13.1643	1.78556e+09	13.1607	1.71281e+09	13.1497	1721308794
12.5693	1.76139e+09	13.1885	1.73884e+09	13.1848	1.76854e+09	13.174	1717100143
12.5935	1.78084e+09	13.2128	1.81225e+09	13.2092	1.78307e+09	13.1982	1683696828
12.6178	1.63391e+09	13.237	1.82697e+09	13.2333	1.77542e+09	13.2223	1.66963e+09
12.642	1.5039e+09	13.2613	1.76113e+09	13.2577	1785284480	13.2467	1.70793e+09
12.6663	1.48119e+09	13.2855	1.78911e+09	13.2818	1.76321e+09	13.2708	1.72243e+09
12.6907	1476764267	13.3098	1.86692e+09	13.3062	1722676749	13.2952	1.68883e+09
12.7148	1.53984e+09	13.334	1.89968e+09	13.3303	1.72617e+09	13.3193	1.66225e+09
12.7392	1673232382	13.3583	1.92648e+09	13.3547	1822356993	13.3437	1.65683e+09
12.7635	1.79038e+09	13.3825	1.92341e+09	13.3788	1890757152	13.3678	1.65058e+09
12.7877	1762003102	13.4068	1.83735e+09	13.4032	1853659190	13.392	1713208495
12.812	1706329781	13.4312	1.73831e+09	13.4273	1.832e+09	13.4163	1.76056e+09
12.8362	1.78005e+09	13.4553	1.66372e+09	13.4517	1811015266	13.4405	1.67978e+09
12.8605	1.79347e+09	13.4795	1.63847e+09	13.4772	1.75384e+09	13.4648	1582522737
12.8847	1.69368e+09	13.5038	1780814375	13.5015	1.81512e+09	13.489	1.64197e+09
12.909	1629696501	13.528	1.94605e+09	13.5257	1950530245	13.5133	1.74969e+09
12.9332	1.65898e+09	13.5523	1.92345e+09	13.5498	1.99307e+09	13.5375	1.71938e+09
12.9575	1.76081e+09	13.5765	1.84405e+09	13.5742	1.88989e+09	13.5618	1.66639e+09
12.9817	1.78812e+09	13.6008	1.79028e+09	13.5983	1.73339e+09	13.586	1.69523e+09
13.0058	1.64947e+09	13.625	1.77858e+09	13.6227	1.71176e+09	13.6103	1.71526e+09
13.0302	1.54312e+09	13.6493	1.7974e+09	13.6468	1.7509e+09	13.6345	1673088986
13.0543	1.62723e+09	13.6735	1.85147e+09	13.6712	1.72993e+09	13.6588	1.64326e+09
13.0787	1.79144e+09	13.6978	1.88833e+09	13.6955	1.66708e+09	13.683	1.68335e+09
13.103	1.79729e+09	13.7222	1831516919	13.7197	1.63503e+09	13.7073	1755738791
13.1272	1.65554e+09	13.7463	1.82607e+09	13.7438	1.72692e+09	13.7315	1737585890
13.1515	1.62359e+09	13.7707	1833174734	13.7682	1.78729e+09	13.7557	1.65244e+09
13.1758	1650855916	13.7948	1.73272e+09	13.7923	1.73169e+09	13.78	1.6757e+09
13.2	1.61727e+09	13.8192	1696405628	13.8167	1.70586e+09	13.8042	1.80944e+09
13.2243	1.60078e+09	13.8433	1.82632e+09	13.8408	1.70953e+09	13.8283	1.8541e+09
13.2485	1.59462e+09	13.8675	1906504276	13.8652	1.76161e+09	13.8527	1.74311e+09
13.2728	1568162700	13.8918	1.86674e+09	13.8893	1.8271e+09	13.8768	1.63031e+09
13.2972	1603642578	13.916	1.80512e+09	13.9137	1.82453e+09	13.9012	1.64887e+09
13.3213	1.7016e+09	13.9403	1.7145e+09	13.9378	1.78384e+09	13.9253	1.74563e+09
13.3455	1735968182	13.9645	1.68827e+09	13.9622	1.74328e+09	13.9495	1.79607e+09
13.3698	1.72192e+09	13.9888	1.7413e+09	13.9863	1.78252e+09	13.9738	1.8398e+09
13.394	1.67169e+09	14.013	1.77244e+09	14.0107	1.83507e+09	13.998	1.87639e+09
13.4183	1.60029e+09	14.0373	1.81436e+09	14.0348	1810029487	14.0223	1.85958e+09
13.4425	1.59313e+09	14.0615	1.86553e+09	14.059	1772379760	14.0465	1.81234e+09
13.4668	1639460327	14.0858	1.84337e+09	14.0833	1.77537e+09	14.0708	1788031875
13.491	1.6889e+09	14.11	1796481236	14.1075	1739252162	14.095	1.80018e+09
13.5153	1.74638e+09	14.1343	1.81451e+09	14.1318	1.72458e+09	14.1193	1.78358e+09
13.5395	1.77869e+09	14.1585	1.83412e+09	14.156	1.81955e+09	14.1435	1.73666e+09
13.5638	1704943056	14.1828	1.83074e+09	14.1803	1.85404e+09	14.1677	1.6644e+09
13.588	1.6242e+09	14.207	1.83191e+09	14.2045	1.79947e+09	14.192	1.62688e+09
13.6123	1.63102e+09	14.2313	1.81702e+09	14.2288	1.78965e+09	14.2162	1.65239e+09
13.6367	1.63208e+09	14.2555	1.79668e+09	14.253	1.81141e+09	14.2405	1.69982e+09
13.6608	1.57165e+09	14.2798	1.79294e+09	14.2773	1842453052	14.2647	1795356557
13.6852	1.5324e+09	14.304	1.80832e+09	14.3015	1.84006e+09	14.2888	1864153033
13.7095	1562717890	14.3283	1822455921	14.3257	1.7541e+09	14.3132	1.84193e+09
13.7337	1.616e+09	14.3525	1.87592e+09	14.35	1.62698e+09	14.3373	1.8185e+09
13.7578	1.6264e+09	14.3768	1907696461	14.3742	1.6131e+09	14.3617	1.82978e+09
13.7822	1.63589e+09	14.401	1.89886e+09	14.3985	1.82256e+09	14.3858	1790961055
13.8065	1.60708e+09	14.4253	1958978387	14.4227	1900437228	14.4102	1.72757e+09
13.8307	1.51578e+09	14.4495	1.92505e+09	14.447	1.76437e+09	14.4345	1675358273
13.8548	1581283829	14.4738	1.8202e+09	14.4712	1.74881e+09	14.4587	1.59016e+09
13.8792	1.6788e+09	14.498	1.83919e+09	14.4955	1.86072e+09	14.4828	1.56759e+09
13.9035	1.5843e+09	14.5223	1795192244	14.5197	1.95273e+09	14.5072	1602346255
13.9277	1552124593	14.5465	1.73388e+09	14.5438	1937578814	14.5313	1.60161e+09
13.952	1.6399e+09	14.5708	1.78361e+09	14.5682	1.85571e+09	14.5557	1.60624e+09
13.9762	1.59877e+09	14.595	1.74029e+09	14.5923	1795598908	14.5798	1.63568e+09
14.0005	1599191356	14.6193	1.69119e+09	14.6167	1.76538e+09	14.6042	1.70273e+09
14.0247	1.68212e+09	14.6435	1.76023e+09	14.6408	1761514113	14.6283	1.74046e+09
14.049	1651427933	14.6678	1.79581e+09	14.6652	1759260416	14.6527	1.68873e+09
14.0732	1624817763	14.692	1.76598e+09	14.6893	1.69239e+09	14.6768	1670076639
14.0975	1.59883e+09	14.7163	1.78766e+09	14.7137	1.6608e+09	14.7012	1.69236e+09
14.1217	1572881121	14.7405	1.79702e+09	14.7378	1.69107e+09	14.7253	1.73986e+09
14.146	1.59171e+09	14.7648	1726196347	14.7622	1.64716e+09	14.7497	1.80339e+09
14.1703	1.59562e+09	14.789	1.71729e+09	14.7863	1.67511e+09	14.7738	1.80606e+09
14.1945	1590627857	14.8133	1.73964e+09	14.8107	1810651701	14.7982	1.75661e+09
14.2188	1.62752e+09	14.8375	1.78153e+09	14.8348	1840905809	14.8223	1699112641
14.243	1.66191e+09	14.8618	1.89562e+09	14.8592	1.83982e+09	14.8465	1.71355e+09
14.2673	1665318116	14.886	1.89238e+09	14.8833	1.85758e+09	14.8708	1.72346e+09
14.2915	1.69994e+09	14.9103	1745534993	14.9077	1710682863	14.895	1630846825
14.3158	1689937773	14.9345	1.67474e+09	14.932	1.58145e+09	14.9193	1.59221e+09
14.3402	1.70953e+09	14.9588	1.72738e+09	14.9562	1.64362e+09	14.9435	1.64368e+09
14.3643	1.77209e+09	14.983	1786413001	14.9803	1.59664e+09	14.9678	1.66899e+09
14.3887	1.70954e+09	15.0073	1.80275e+09	15.0047	1.48368e+09	14.992	1.66572e+09
14.4128	1.58753e+09	15.0315	1.73414e+09	15.0288	1505987859	15.0163	1.67731e+09
14.437	1.55624e+09	15.0558	1.67447e+09	15.0532	1529664785	15.0405	1726582246
14.4613	1.61121e+09	15.08	1.72167e+09	15.0773	1.56793e+09	15.0647	1.7222e+09
14.4855	1.64551e+09	15.1043	1.72693e+09	15.1015	1678506581	15.089	1657305654
14.5098	1.64714e+09	15.1285	1.69042e+09	15.1258	1.75054e+09	15.1132	1.66933e+09
14.5342	1.63921e+09	15.1528	1.71719e+09	15.15	1697153771	15.1375	1.77481e+09
14.5583	1608845343	15.177	1.77509e+09	15.1743	1574334612	15.1617	1846582591
14.5827	1.53457e+09	15.2013	1.80946e+09	15.1985	1537578163	15.186	1.81275e+09
14.6068	1.50449e+09	15.2257	1.8197e+09	15.2227	1628726655	15.2102	1.74723e+09
14.6312	1.58327e+09	15.2498	1807545210	15.247	1.66172e+09	15.2345	1689900081
14.6555	1640311384	15.2742	1785643815	15.2712	1.66589e+09	15.2588	1653129874
14.6797	1.63294e+09	15.2983	1.76226e+09	15.2955	1730156641	15.283	1681585220
14.704	1.56755e+09	15.3227	1.76781e+09	15.3197	1.74705e+09	15.3072	1.781e+09
14.7282	1542646669	15.3468	1.72037e+09	15.344	1.73791e+09	15.3315	1.80147e+09
14.7525	1.6414e+09	15.3712	1.57766e+09	15.3682	1.72868e+09	15.3558	1.71229e+09
14.7767	1644608125	15.3953	1.58452e+09	15.3925	1717203858	15.38	1664062562
14.801	1.56821e+09	15.4197	1.68388e+09	15.4167	1.70244e+09	15.4043	1675406744
14.8252	1.56766e+09	15.4438	1.63713e+09	15.441	1.68606e+09	15.4285	1.67601e+09
14.8495	1.57866e+09	15.4682	1.56381e+09	15.4652	1.65286e+09	15.4528	1.60647e+09
14.8737	1.61465e+09	15.4923	1595904284	15.4895	1.60508e+09	15.477	1.60251e+09
14.898	1.64107e+09	15.5167	1.65693e+09	15.5137	1.60609e+09	15.5013	1.6834e+09
14.9222	1.6611e+09	15.5408	1.73517e+09	15.5378	1671651211	15.5255	1.63243e+09
14.9465	1.72138e+09	15.5652	1.75344e+09	15.5622	1.72038e+09	15.5498	1.55579e+09
14.9707	1.72142e+09	15.5895	1.67522e+09	15.5863	1721794554	15.574	1.63278e+09
14.9948	1.66145e+09	15.6137	1.64622e+09	15.6107	1.70775e+09	15.5983	1.76917e+09
15.0192	1.59607e+09	15.638	1.61399e+09	15.6348	1.70895e+09	15.6225	1.83759e+09
15.0435	1583204870	15.6622	1.56212e+09	15.659	1.70804e+09	15.6468	1.78637e+09
15.0677	1.64829e+09	15.6863	1.61545e+09	15.6833	1716147000	15.671	1.73863e+09
15.092	1.6842e+09	15.7107	1726754344	15.7075	1.78436e+09	15.6953	1.77097e+09
15.1162	1.67658e+09	15.7348	1790699495	15.7318	1.78573e+09	15.7195	1.71885e+09
15.1405	1.64162e+09	15.7592	1858270593	15.756	1.71422e+09	15.7438	1.62183e+09
15.1647	1.60075e+09	15.7833	1.97574e+09	15.7802	1.6769e+09	15.768	1.58735e+09
15.189	1622981670	15.8077	1973322285	15.8045	1661845739	15.7922	1.53978e+09
15.2132	1623877453	15.8318	1.85677e+09	15.8287	1.68973e+09	15.8165	1.56611e+09
15.2375	1.58673e+09	15.8562	1.75758e+09	15.853	1.71865e+09	15.8408	1.71132e+09
15.2617	1577247710	15.8805	1.64873e+09	15.8772	1753621145	15.865	1.78229e+09
15.286	1.57664e+09	15.9047	1.60981e+09	15.9015	1784206298	15.8893	1719494485
15.3102	1656884552	15.929	1.67505e+09	15.9257	1.70895e+09	15.9135	1.67814e+09
15.3345	1767516978	15.9532	1.75726e+09	15.95	1.69225e+09	15.9378	1.6825e+09
15.3587	1.71404e+09	15.9775	1.71214e+09	15.9742	1.80164e+09	15.962	1.69206e+09
15.383	1.58218e+09	16.0017	1.60551e+09	15.9983	1856622364	15.9863	1750541646
15.4073	1573508746	16.026	1.66388e+09	16.0227	1.82051e+09	16.0105	1.76036e+09
15.4315	1.63595e+09	16.0502	1.80561e+09	16.0468	1.76911e+09	16.0348	1.68621e+09
15.4557	1.71713e+09	16.0745	1.93628e+09	16.0712	1.78348e+09	16.059	1.69981e+09
15.48	1.80247e+09	16.0987	1969708335	16.0953	1.84708e+09	16.0833	1.85573e+09
15.5043	1808079840	16.123	1.86745e+09	16.1197	1.83439e+09	16.1075	1.97748e+09
15.5285	1.74977e+09	16.1472	1.78357e+09	16.1438	1.73173e+09	16.1318	1.96314e+09
15.5527	1.70037e+09	16.1715	1.71279e+09	16.1682	1.67696e+09	16.156	1.83745e+09
15.577	1716846487	16.1957	1714978135	16.1923	1.70041e+09	16.1803	1.69082e+09
15.6012	1.73712e+09	16.22	1.80607e+09	16.2165	1.70588e+09	16.2047	1.69319e+09
15.6255	1.72446e+09	16.2443	1.79113e+09	16.2408	1.7173e+09	16.2288	1759500277
15.6497	1.77611e+09	16.2685	1.71806e+09	16.265	1.77522e+09	16.2532	1724627079
15.674	1.83725e+09	16.2928	1710554357	16.2893	1.8105e+09	16.2773	1.67407e+09
15.6982	1.77899e+09	16.317	1.70028e+09	16.3135	1.78138e+09	16.3017	1.71781e+09
15.7225	1732260159	16.3413	1.59554e+09	16.3378	1.73192e+09	16.3258	1.77715e+09
15.7467	1.74796e+09	16.3655	1.53255e+09	16.362	1.68134e+09	16.3502	1.71515e+09
15.771	1.71957e+09	16.3898	1.61738e+09	16.3863	1678281758	16.3743	1.60521e+09
15.7952	1672768647	16.414	1.6945e+09	16.4105	1.72272e+09	16.3987	1.59086e+09
15.8193	1.70513e+09	16.4383	1.66938e+09	16.4348	1.74611e+09	16.4228	1.65271e+09
15.8437	1809029259	16.4627	1595422254	16.459	1799032016	16.4472	1.67951e+09
15.8678	1.78406e+09	16.4868	1.5754e+09	16.4833	1850004462	16.4713	1686121945
15.8922	1.69374e+09	16.5112	1.66555e+09	16.5075	1835557942	16.4957	1.71069e+09
15.9163	1741150736	16.5353	1758326570	16.5318	1.79257e+09	16.5198	1.76881e+09
15.9405	1823585709	16.5597	1.74727e+09	16.556	1.81956e+09	16.5442	1.83433e+09
15.9648	1.74369e+09	16.5838	1.69945e+09	16.5802	1.84346e+09	16.5683	1.80583e+09
15.989	1.58097e+09	16.6082	1.67185e+09	16.6045	1.80111e+09	16.5927	1.74961e+09
16.0133	1595529888	16.6325	1.67183e+09	16.6287	1.84725e+09	16.617	1.74155e+09
16.0375	1.73488e+09	16.6567	1.70042e+09	16.653	1.93616e+09	16.6412	1.72525e+09
16.0618	1.77397e+09	16.681	1.70043e+09	16.6772	1.89154e+09	16.6653	1.66809e+09
16.0863	1.68224e+09	16.7052	1662028142	16.7013	1.72599e+09	16.6897	1676387661
16.1105	1.63418e+09	16.7295	1715809042	16.7257	1.65143e+09	16.7138	1777619120
16.1348	1.68178e+09	16.7537	1.769e+09	16.7498	1.73724e+09	16.7382	1.81044e+09
16.159	1.72346e+09	16.7778	1653854153	16.7742	1.80983e+09	16.7623	1692172764
16.1833	1.72751e+09	16.8022	1556774207	16.7983	1.82766e+09	16.7865	1.5554e+09
16.2075	1.6929e+09	16.8263	1627257736	16.8225	1.84495e+09	16.8108	1.49903e+09
16.2318	1.62511e+09	16.8507	1.73956e+09	16.8468	1.77684e+09	16.8352	1510011057
16.256	1621986719	16.8748	1760715625	16.871	1.6771e+09	16.8593	1620191050
16.2803	1.69495e+09	16.8992	1787442178	16.8953	1.7971e+09	16.8837	1768604242
16.3045	1681214547	16.9233	1.79289e+09	16.9202	2005816419	16.9078	1.80897e+09
16.3288	1587198887	16.9477	1.74591e+09	16.9445	1980937870	16.9322	1.76509e+09
16.353	1.52296e+09	16.9718	1.763e+09	16.9687	1.87065e+09	16.9563	1.76813e+09
16.3773	1.62353e+09	16.9962	1.73788e+09	16.993	1.87621e+09	16.9805	1.83751e+09
16.4015	1.77841e+09	17.0203	1.7007e+09	17.0172	1.90071e+09	17.0048	1836092625
16.4258	1.71802e+09	17.0447	1.76854e+09	17.0413	1.85075e+09	17.029	1.72763e+09
16.45	1.60892e+09	17.0688	1.80086e+09	17.0657	1.76445e+09	17.0533	1.65335e+09
16.4743	1.67798e+09	17.0932	1.8271e+09	17.0898	1.72328e+09	17.0775	1.66103e+09
16.4985	1.74613e+09	17.1173	1.88409e+09	17.114	1.74021e+09	17.1018	1.76475e+09
16.5228	1.69383e+09	17.1417	1.84406e+09	17.1383	1.75574e+09	17.126	1.85191e+09
16.5472	1.63261e+09	17.1658	1.80126e+09	17.1625	1.74553e+09	17.1503	1.8079e+09
16.5715	1.63447e+09	17.1902	1.81715e+09	17.1868	1.72768e+09	17.1745	1.72806e+09
16.5957	1.66361e+09	17.2143	1.75318e+09	17.211	1.70683e+09	17.1988	1.68683e+09
16.62	1.59175e+09	17.2387	1615577811	17.2353	1.71618e+09	17.223	1.76576e+09
16.6442	1.4839e+09	17.2628	1.58986e+09	17.2595	1.73936e+09	17.2473	1.79195e+09
16.6685	1.51703e+09	17.2872	1690840495	17.2837	1.72966e+09	17.2715	1.67673e+09
16.6927	1660673661	17.3115	1750530402	17.308	1.69497e+09	17.2958	1.70675e+09
16.717	1.77063e+09	17.3357	1686720717	17.3323	1.68681e+09	17.32	1.75156e+09
16.7412	1.7575e+09	17.3598	1.65445e+09	17.3565	1.75198e+09	17.3443	1.64617e+09
16.7653	1.63336e+09	17.3842	1655827256	17.3808	1774999310	17.3685	1.60121e+09
16.7897	1.60345e+09	17.4083	1630484741	17.405	1713969654	17.3928	1.63798e+09
16.8138	1.6827e+09	17.4327	1688184349	17.4292	1700747089	17.417	1.63458e+09
16.8382	1.65541e+09	17.457	1675970881	17.4535	1.69822e+09	17.4413	1668066571
16.8623	1584458843	17.4812	1590183150	17.4777	1682638865	17.4655	1751858007
16.8867	1604671340	17.5055	1.5877e+09	17.502	1.74094e+09	17.4898	1.77993e+09
16.9108	1.67569e+09	17.5297	1.67072e+09	17.5262	1.73988e+09	17.514	1.78529e+09
16.9352	1.65589e+09	17.554	1.77616e+09	17.5505	1665675170	17.5383	1.72887e+09
16.9595	1.58297e+09	17.5782	1.76049e+09	17.5747	1678382937	17.5625	1.64841e+09
16.9837	1577719318	17.6025	1.71812e+09	17.599	1681847509	17.5868	1657064498
17.008	1.55871e+09	17.6267	1755315450	17.6232	1646341803	17.611	1657309078
17.0322	1.50064e+09	17.651	1.76456e+09	17.6473	1606910036	17.6353	1.64478e+09
17.0565	1.44555e+09	17.6752	1714110465	17.6717	1551305295	17.6595	1.66621e+09
17.0807	1.44727e+09	17.6995	1.68053e+09	17.6958	1.57526e+09	17.6838	1.6741e+09
17.105	1.50486e+09	17.7238	1.70001e+09	17.72	1.65725e+09	17.708	1.68118e+09
17.1292	1.50182e+09	17.748	1680374022	17.7443	1690187758	17.7445	1.75906e+09
17.1535	1529530251	17.7723	1.66544e+09	17.7685	1688146297	17.7688	1806140566
17.1777	1632750439	17.7965	1.76758e+09	17.7928	1679749086	17.793	1.69573e+09
17.202	1707993511	17.8208	1.76278e+09	17.817	1643199144	17.8172	1.6041e+09
17.2262	1.72615e+09	17.8452	1.65512e+09	17.8413	1636187745	17.8415	1.64803e+09
17.2505	1.73436e+09	17.8693	1704305904	17.8655	1.64822e+09	17.8657	1.72927e+09
17.2748	1.7112e+09	17.8937	1.77185e+09	17.8898	1579932107	17.89	1.71313e+09
17.299	1643883794	17.9178	1.69016e+09	17.914	1.54592e+09	17.9142	1.69907e+09
17.3233	1.72721e+09	17.942	1621644833	17.9383	1.64408e+09	17.9385	1.72879e+09
17.3475	1.80551e+09	17.9663	1.70201e+09	17.9625	1.70781e+09	17.9627	1.71096e+09
17.3718	1684689072	17.9905	1.69483e+09	17.9868	1.65331e+09	17.987	1.74899e+09
17.396	1.61543e+09	18.0148	1.61624e+09	18.011	1.59704e+09	18.0112	1.72799e+09
17.4203	1.65918e+09	18.0392	1693526985	18.0353	1.60312e+09	18.0355	1.63414e+09
17.4445	1623826050	18.0633	1720448936	18.0595	1.65547e+09	18.0597	1.62373e+09
17.4688	1.61434e+09	18.0877	1.67897e+09	18.0838	1.71383e+09	18.084	1.64871e+09
17.493	1.65781e+09	18.112	1.69613e+09	18.108	1781682948	18.1082	1.68845e+09
17.5172	1.6093e+09	18.1362	1.66159e+09	18.1323	1.84053e+09	18.1325	1.67051e+09
17.5415	1.60157e+09	18.1605	1609316566	18.1565	1.77182e+09	18.1568	1644921057
17.5658	1627897102	18.1847	1.62913e+09	18.1807	1.63713e+09	18.181	1690687243
17.59	1606517141	18.209	1674397646	18.205	1.60141e+09	18.2052	1.6446e+09
17.6143	1.60479e+09	18.2332	1.65955e+09	18.2292	1.60732e+09	18.2295	1.58362e+09
17.6385	1622192162	18.2575	1.56254e+09	18.2535	1601109429	18.2537	1.57227e+09
17.6628	1634902869	18.2817	1.54169e+09	18.2777	1647641306	18.278	1.54297e+09
17.687	1.62353e+09	18.306	1.58069e+09	18.302	1709238579	18.3022	1547410521
17.7113	1.62935e+09	18.3302	1.56006e+09	18.3262	1.75716e+09	18.3265	1.54072e+09
17.7355	1.71397e+09	18.3545	1.65548e+09	18.3505	1.75413e+09	18.3507	1.52864e+09
17.7598	1.73607e+09	18.3787	1.77876e+09	18.3747	1.68651e+09	18.375	1.5294e+09
17.7842	1.63125e+09	18.403	1.74824e+09	18.399	1.6006e+09	18.3992	1555168147
17.8083	1.55239e+09	18.4272	1.64873e+09	18.4232	1.60651e+09	18.4235	1601893343
17.8327	1.61315e+09	18.4515	1.60451e+09	18.4475	1.8004e+09	18.4477	1.646e+09
17.8568	1.7456e+09	18.4757	1661117660	18.4717	1.94598e+09	18.472	1.69122e+09
17.881	1.82323e+09	18.5	1694579023	18.496	1845429368	18.4962	1.65316e+09
17.9053	1841034137	18.5242	1.66483e+09	18.5202	1.64079e+09	18.5205	1.60043e+09
17.9297	1.85619e+09	18.5485	1.61774e+09	18.5445	1.58246e+09	18.5447	1.67827e+09
17.954	1.91148e+09	18.5727	1583711708	18.5687	1.73004e+09	18.569	1708258616
17.9782	1.95521e+09	18.597	1599670082	18.593	1.86372e+09	18.5932	1.58546e+09
18.0025	1950558269	18.6213	1.70087e+09	18.6172	1.84483e+09	18.6175	1.5517e+09
18.0267	1.88935e+09	18.6455	1.82892e+09	18.6415	1.80773e+09	18.6417	1.61272e+09
18.051	1.80965e+09	18.6698	1.78961e+09	18.6657	1.82417e+09	18.666	1.66709e+09
18.0752	1.7065e+09	18.694	1.61244e+09	18.69	1.7377e+09	18.6902	1.67917e+09
18.0995	1583698201	18.7183	1.53094e+09	18.7142	1568751993	18.7145	1.60823e+09
18.1237	1.56792e+09	18.7425	1597956713	18.7385	1.53829e+09	18.7387	1.64899e+09
18.148	1.61548e+09	18.7668	1677781855	18.7628	1.67092e+09	18.763	1.76948e+09
18.1723	1.62423e+09	18.7912	1703802642	18.787	1.70621e+09	18.7872	1.73422e+09
18.1965	1669186357	18.8155	1715429224	18.8113	1.59083e+09	18.8115	1643506230
18.2207	1.76334e+09	18.8397	1.67726e+09	18.8355	1.58694e+09	18.8357	1615125619
18.245	1.79604e+09	18.864	1613678163	18.8598	1.64042e+09	18.86	1.59357e+09
18.2692	1.77488e+09	18.8882	1585349458	18.884	1.6164e+09	18.8842	1.60779e+09
18.2935	1.75779e+09	18.9125	1.58684e+09	18.9083	1552336354	18.9085	1.66619e+09
18.3177	1.75636e+09	18.9367	1.63886e+09	18.9327	1.53951e+09	18.9327	1.66119e+09
18.3418	1732681253	18.961	1.68379e+09	18.957	1.64061e+09	18.957	1.64346e+09
18.3662	1.63209e+09	18.9852	1.67273e+09	18.9812	1.6782e+09	18.9812	1.65787e+09
18.3905	1.59686e+09	19.0097	1655546111	19.0055	1571078210	19.0055	1635145801
18.4147	1.68152e+09	19.0338	1.63175e+09	19.0297	1.46499e+09	19.0297	1.62204e+09
18.439	1.66826e+09	19.0582	1.61498e+09	19.054	1502298046	19.054	1595711083
18.4632	1566840479	19.0823	1574307160	19.0782	1.62492e+09	19.0782	1.58469e+09
18.4875	1561708968	19.1067	1529347395	19.1023	1.69673e+09	19.1025	1.62242e+09
18.5117	1.59989e+09	19.1308	1.59641e+09	19.1267	1.76604e+09	19.1267	1598875119
18.536	1.59354e+09	19.1552	1.71936e+09	19.151	1.82075e+09	19.151	1.58585e+09
18.5602	1581549492	19.1793	1.70033e+09	19.1752	1.77412e+09	19.1752	1648077327
18.5845	1.55321e+09	19.2037	1620460736	19.1993	1.61522e+09	19.1995	1.70699e+09
18.6088	1.52827e+09	19.2278	1.63723e+09	19.2237	1.48082e+09	19.2237	1.74664e+09
18.633	1.55482e+09	19.2522	1.59347e+09	19.2478	1.55791e+09	19.248	1741912724
18.6573	1638423837	19.2765	1524594535	19.2722	1.68709e+09	19.2722	1.65743e+09
18.6815	1.70558e+09	19.3007	1.61246e+09	19.2963	1.65391e+09	19.2965	1.56473e+09
18.7058	1.6817e+09	19.3248	1.71095e+09	19.3207	1578186892	19.3207	1.51777e+09
18.73	1.65683e+09	19.3492	1.6265e+09	19.3448	1556365161	19.345	1.5674e+09
18.7542	1.61758e+09	19.3735	1.56802e+09	19.3692	1.51148e+09	19.3692	1.67057e+09
18.7785	1.56357e+09	19.3977	1.6446e+09	19.3933	1.56274e+09	19.3935	1.68901e+09
18.8028	1.59605e+09	19.422	1.64843e+09	19.4177	1.69582e+09	19.4177	1.60112e+09
18.827	1.66328e+09	19.4462	1.60059e+09	19.4418	1.67638e+09	19.442	1.51854e+09
18.8513	1673444556	19.4705	1.58621e+09	19.466	1592007002	19.4662	1591089054
18.8755	1.63521e+09	19.4948	1.54671e+09	19.4903	1.5262e+09	19.4905	1.68139e+09
18.8997	1.60257e+09	19.519	1.56021e+09	19.5145	1.4983e+09	19.5147	1.66872e+09
18.924	1.60467e+09	19.5433	1.65176e+09	19.5388	1.56289e+09	19.539	1678913728
18.9483	1.60988e+09	19.5675	1.69728e+09	19.563	1598241173	19.5632	1.72843e+09
18.9725	1.57803e+09	19.5918	1745188763	19.5872	1.55588e+09	19.5875	1739003026
18.9968	1.56442e+09	19.616	1.713e+09	19.6115	1555685832	19.6118	1.65078e+09
19.021	1574773221	19.6403	1.58623e+09	19.6357	1.64925e+09	19.636	1.56516e+09
19.0453	1647621117	19.6647	1.56781e+09	19.66	1.67783e+09	19.6603	1.59159e+09
19.0695	1.72332e+09	19.6888	1.61806e+09	19.6842	1609618522	19.6845	1.61253e+09
19.0937	1679557182	19.7132	1658919323	19.7085	1.55389e+09	19.7088	1.61323e+09
19.118	1.66268e+09	19.7373	1.65684e+09	19.7327	1.54984e+09	19.733	1.64882e+09
19.1422	1639342358	19.7617	1.65046e+09	19.757	1.5973e+09	19.7573	1.66423e+09
19.1665	1.54924e+09	19.7858	1.70327e+09	19.7813	1634298820	19.7815	1.6357e+09
19.1908	1606131209	19.8102	1.72152e+09	19.8055	1.71638e+09	19.8058	1.60623e+09
19.215	1.7162e+09	19.8343	1647453028	19.8297	1.74493e+09	19.83	1.61805e+09
19.2393	1.74697e+09	19.8587	1.60733e+09	19.854	1615912104	19.8542	1.62863e+09
19.2635	1.79627e+09	19.8828	1.65423e+09	19.8782	1.53626e+09	19.8785	1.66503e+09
19.2877	1.7632e+09	19.9072	1.63493e+09	19.9027	1.61514e+09	19.9027	1.7002e+09
19.312	1.65261e+09	19.9315	1.55116e+09	19.9268	1.67965e+09	19.927	1.70973e+09
19.3362	1.54851e+09	19.9557	1.54475e+09	19.9512	1.61155e+09	19.9512	1.78586e+09
19.3605	1468161059	19.98	1.62864e+09	19.9753	1.5494e+09	19.9755	1797922266
19.3847	1.51203e+09	20.0043	1717355135	19.9997	1548466486	19.9997	1.70536e+09
19.409	1555921012	20.0285	1.70862e+09	20.0238	1.59226e+09	20.024	1.66533e+09
19.4332	1.58267e+09	20.0528	1.67993e+09	20.0482	1.64904e+09	20.0482	1.67083e+09
19.4575	1.6821e+09	20.077	1.67879e+09	20.0723	1617404851	20.0725	1651700143
19.4817	1706437847	20.1013	1589028951	20.0967	1.60236e+09	20.0967	1.60343e+09
19.506	1.65071e+09	20.1255	1.5207e+09	20.1208	1.66873e+09	20.121	1.54721e+09
19.5302	1.6504e+09	20.1498	1555164283	20.1452	1682472223	20.1452	1.54734e+09
19.5545	1.68799e+09	20.1742	1.65862e+09	20.1693	1657728495	20.1695	1.62995e+09
19.5788	1.7065e+09	20.1983	1755272002	20.1937	1.63079e+09	20.1937	1.68818e+09
19.603	1.71747e+09	20.2227	1.74981e+09	20.2178	1.59416e+09	20.218	1686902830
19.6272	1.73731e+09	20.2468	1679907164	20.2422	1.6436e+09	20.2422	1.68895e+09
19.6515	1.7709e+09	20.2712	1.63965e+09	20.2663	1.69179e+09	20.2665	1668988622
19.6757	1.6763e+09	20.2955	1.67827e+09	20.2907	1.64545e+09	20.2907	1.63447e+09
19.7	1586762680	20.3197	1.62977e+09	20.3148	1.5977e+09	20.315	1628258332
19.7242	1.68609e+09	20.3438	1624845507	20.339	1534383752	20.3392	1.59707e+09
19.7485	1682413883	20.3682	1779748364	20.3633	1.51771e+09	20.3635	1.56305e+09
19.7727	1.56918e+09	20.3923	1.75823e+09	20.3877	1.55937e+09	20.3877	1.61174e+09
19.797	1.52344e+09	20.4167	1571501643	20.4118	1.62536e+09	20.412	1692041646
19.8212	1514419820	20.4408	1549619858	20.436	1703517725	20.4362	1.7005e+09
19.8455	1.57386e+09	20.4652	1.6959e+09	20.4603	1.67955e+09	20.4605	1680442422
19.8697	1.63801e+09	20.4895	1.70987e+09	20.4847	1.62557e+09	20.4847	1.66933e+09
19.894	1.6647e+09	20.5137	1595754940	20.5088	1.68452e+09	20.509	1.65657e+09
19.9182	1670475776	20.538	1573033903	20.5332	1803645139	20.5332	1.67484e+09
19.9423	1634821728	20.5623	1.60171e+09	20.5573	1.76521e+09	20.5575	1.68739e+09
19.9667	1623856036	20.5865	1.67249e+09	20.5817	1.63075e+09	20.5817	1.70126e+09
19.991	1.58624e+09	20.6108	1.7422e+09	20.6058	1.60717e+09	20.606	1704920187
20.0152	1.56733e+09	20.635	1.70035e+09	20.6302	1.64957e+09	20.6302	1.67442e+09
20.0393	1.60626e+09	20.6593	1.70409e+09	20.6543	1.62634e+09	20.6545	1.63358e+09
20.0637	1.58405e+09	20.6835	1813210287	20.6785	1.57205e+09	20.6787	1610680842
20.0878	1.63611e+09	20.7078	1.817e+09	20.7028	1.6394e+09	20.703	1.65487e+09
20.1122	1.73397e+09	20.732	1.71995e+09	20.727	1.71159e+09	20.7272	1.59767e+09
20.1363	1690273856	20.7563	1.72219e+09	20.7513	1.68993e+09	20.7515	1536950064
20.1607	1.62419e+09	20.7807	1.72056e+09	20.7755	1.72334e+09	20.7757	1.63178e+09
20.1848	1.74526e+09	20.8048	1.71852e+09	20.7998	1.81223e+09	20.8	1.68578e+09
20.2092	1.91678e+09	20.8292	1.8567e+09	20.824	1.78499e+09	20.8242	1.69576e+09
20.2333	1.84476e+09	20.8533	1943890002	20.8483	1.69604e+09	20.8483	1.69074e+09
20.2577	1716598080	20.8777	1.89968e+09	20.8727	1.65743e+09	20.8727	1677937735
20.2818	1.71681e+09	20.902	1.84852e+09	20.8968	1.62001e+09	20.8968	1669808528
20.3062	1.71327e+09	20.9262	1.89493e+09	20.9212	1.62793e+09	20.9212	1665304596
20.3303	1.68521e+09	20.9505	1995102279	20.9453	1.69737e+09	20.9455	1.71025e+09
20.3547	1717912677	20.9747	2.00371e+09	20.9697	1.76914e+09	20.9697	1762025862
20.3788	1.80019e+09	20.9988	1.96295e+09	20.9938	1.83076e+09	20.994	1.79538e+09
20.4032	1.76993e+09	21.0232	1.95216e+09	21.0182	1.89971e+09	21.0182	1805932665
20.4273	1.61476e+09	21.0473	1.97934e+09	21.0423	1970766751	21.0425	1.7521e+09
20.4517	1572846054	21.0717	2.04745e+09	21.0665	1.94509e+09	21.0667	1.71017e+09
20.476	1.63716e+09	21.0958	2.06984e+09	21.0908	1.84434e+09	21.091	1.71605e+09
20.5002	1595880605	21.1202	2.02858e+09	21.115	1770797093	21.1152	1692333326
20.5243	1.54903e+09	21.1443	2.0141e+09	21.1392	1.72403e+09	21.1395	1.63068e+09
20.5487	1.58913e+09	21.1687	2.00706e+09	21.1635	1.72741e+09	21.1637	1662271308
20.5728	1.60308e+09	21.1928	1.93711e+09	21.1877	1.75954e+09	21.188	1.7342e+09
20.5972	1594940901	21.217	1.86329e+09	21.212	1.79427e+09	21.2122	1.71311e+09
20.6213	1.64113e+09	21.2413	1.93328e+09	21.2362	1.87376e+09	21.2365	1708133870
20.6457	1.71495e+09	21.2655	2015323626	21.2605	1.94485e+09	21.2607	1.76277e+09
20.6698	1726414209	21.2898	1.93171e+09	21.2847	1.89636e+09	21.285	1.76235e+09
20.6942	1695834907	21.3142	1.85548e+09	21.309	1783229724	21.3092	1.68173e+09
20.7183	1637462114	21.3383	1.89501e+09	21.3332	1.80661e+09	21.3335	1641034076
20.7427	1.58818e+09	21.3627	1933205287	21.3573	1884229014	21.3577	1.66045e+09
20.7668	1.57781e+09	21.3868	1.95019e+09	21.3817	1.86394e+09	21.3818	1.72387e+09
20.791	1515175649	21.4112	1.9277e+09	21.4058	1.85892e+09	21.4062	1.76236e+09
20.8153	1508430959	21.4353	1.89862e+09	21.43	1.87805e+09	21.4303	1.77121e+09
20.8395	1.60483e+09	21.4595	1.98388e+09	21.4543	1.96712e+09	21.4547	1.80214e+09
20.8638	1.76214e+09	21.4838	2.0226e+09	21.4785	2.04102e+09	21.4788	1826336005
20.8882	1.88177e+09	21.508	1.96757e+09	21.5028	1932378363	21.5032	1.8187e+09
20.9123	1783871497	21.5323	2.01024e+09	21.527	1.81035e+09	21.5273	1703875725
20.9367	1.62591e+09	21.5565	2.12015e+09	21.5512	1.75921e+09	21.5517	1.63296e+09
20.9608	1.58547e+09	21.5808	2.12135e+09	21.5755	1808961667	21.5758	1.70664e+09
20.985	1.58859e+09	21.605	2067724225	21.5997	1.9261e+09	21.6002	1.68551e+09
21.0093	1.60988e+09	21.6293	2.13408e+09	21.6242	1.95065e+09	21.6243	1590757786
21.0337	1.6949e+09	21.6535	2138988149	21.6483	1.92146e+09	21.6487	1.60601e+09
21.0578	1.70377e+09	21.6777	2.04626e+09	21.6725	1.91544e+09	21.6728	1617745127
21.0822	1.63588e+09	21.702	2135164557	21.6968	1.95265e+09	21.6972	1.5942e+09
21.1063	1.62638e+09	21.7262	2.24785e+09	21.721	1953162913	21.7213	1.65608e+09
21.1307	1624413516	21.7505	2.22123e+09	21.7452	1882349564	21.7455	1.71075e+09
21.1548	1.62983e+09	21.7747	2.12455e+09	21.7695	1.86348e+09	21.7698	1.74446e+09
21.179	1645201742	21.7988	2.07741e+09	21.7937	1.85458e+09	21.794	1761715638
21.2033	1.63294e+09	21.8232	2.15614e+09	21.818	1.79661e+09	21.8183	1690169895
21.2275	1620528451	21.8473	2.21386e+09	21.8422	1.78825e+09	21.8425	1663964208
21.2518	1.62451e+09	21.8717	2.19831e+09	21.8665	1.93635e+09	21.8668	1678856662
21.276	1616511336	21.8958	2.15848e+09	21.8907	2.07578e+09	21.891	1.70246e+09
21.3003	1.60117e+09	21.9202	2.14112e+09	21.9148	2.04073e+09	21.9153	1807114250
21.3245	1.62157e+09	21.9443	2.08189e+09	21.9392	1.939e+09	21.9395	1865735962
21.3488	1.68237e+09	21.9685	1.99013e+09	21.9633	1.82706e+09	21.9638	1.86213e+09
21.373	1.67817e+09	21.9928	2.06046e+09	21.9877	1803326434	21.988	1.83174e+09
21.3973	1.60742e+09	22.017	2.17533e+09	22.0118	1.87972e+09	22.0123	1.71935e+09
21.4215	1.61938e+09	22.0413	2.1277e+09	22.0362	1895670679	22.0365	1.64049e+09
21.4458	1.77261e+09	22.0655	2.08046e+09	22.0603	1.83889e+09	22.0608	1.61698e+09
21.47	1.91986e+09	22.0898	2.12674e+09	22.0845	1.85171e+09	22.085	1.63811e+09
21.4943	1872427655	22.114	2.12101e+09	22.1088	1889096567	22.1093	1.72652e+09
21.5185	1.73771e+09	22.1382	2.00191e+09	22.133	1.79939e+09	22.1335	1.74122e+09
21.5428	1.66624e+09	22.1625	1944969873	22.1573	1.72278e+09	22.1577	1.6797e+09
21.567	1.6798e+09	22.1867	2.05489e+09	22.1815	1814111924	22.182	1.65054e+09
21.5913	1736591983	22.211	2.16357e+09	22.2058	1.91966e+09	22.2062	1.63581e+09
21.6155	1.77924e+09	22.2352	2.14532e+09	22.23	1933859954	22.2305	1.62349e+09
21.6398	1.76394e+09	22.2593	2.1446e+09	22.2543	1938086512	22.2547	1.67441e+09
21.664	1.69907e+09	22.2837	2.20077e+09	22.2785	1942737179	22.279	1.76234e+09
21.6883	1.67443e+09	22.3078	2.1264e+09	22.3028	1.93847e+09	22.3032	1.80353e+09
21.7127	1642245877	22.332	2.00077e+09	22.327	1.87485e+09	22.3273	1.77583e+09
21.7368	1.62247e+09	22.3563	1953585498	22.3512	1.7679e+09	22.3517	1700100623
21.7612	1.67998e+09	22.3807	1.9292e+09	22.3757	1.75004e+09	22.3758	1661891883
21.7853	1.68283e+09	22.4048	1937891036	22.3998	1.78035e+09	22.4002	1.64628e+09
21.8097	1.64221e+09	22.4292	2.02237e+09	22.424	1.76857e+09	22.4243	1.62818e+09
21.8338	1.63294e+09	22.4533	2.06818e+09	22.4483	1.79764e+09	22.4487	1.68892e+09
21.8582	1.61297e+09	22.4777	2.05792e+09	22.4725	1.84922e+09	22.473	1706382913
21.8823	1.60692e+09	22.5018	2.06572e+09	22.4967	1.84343e+09	22.4972	1.61078e+09
21.9067	1.62881e+09	22.5262	2.06719e+09	22.521	1.80684e+09	22.5213	1577101614
21.9308	1.63368e+09	22.5503	2091874724	22.5452	1.72733e+09	22.5457	1.59257e+09
21.9552	1.64358e+09	22.5747	2.10781e+09	22.5695	1.67745e+09	22.5698	1.58138e+09
21.9793	1.76829e+09	22.5988	2.06094e+09	22.5937	1677750167	22.5943	1.58954e+09
22.0037	1.89196e+09	22.6232	1.99383e+09	22.6178	1.7011e+09	22.6185	1612047925
22.0278	1.85874e+09	22.6473	1.92693e+09	22.6422	1775014113	22.6428	1.64396e+09
22.0523	1.77197e+09	22.6715	1.8753e+09	22.6663	1.8037e+09	22.667	1.73598e+09
22.0765	1701800889	22.6958	1.8827e+09	22.6907	1.78688e+09	22.6913	1.83385e+09
22.1008	1.64225e+09	22.72	1.90334e+09	22.7148	1.79108e+09	22.7157	1746953017
22.125	1625057100	22.7443	1.9264e+09	22.739	1768598682	22.7398	1.58011e+09
22.1493	1.65471e+09	22.7685	1951279922	22.7633	1.74454e+09	22.764	1.55755e+09
22.1735	1717609362	22.7928	1.87086e+09	22.7875	1.76007e+09	22.7883	1.58993e+09
22.1978	1.77685e+09	22.817	1.767e+09	22.8118	1.78562e+09	22.8125	1645388497
22.222	1.73511e+09	22.8413	1.80195e+09	22.836	1805407259	22.8368	1762882508
22.2463	1.63656e+09	22.8655	1.87007e+09	22.8603	1.73752e+09	22.861	1785971703
22.2705	1.58373e+09	22.8898	1.85725e+09	22.8845	1.65576e+09	22.8853	1.75371e+09
22.2948	1.59123e+09	22.914	1791647839	22.9088	1719894415	22.9095	1.76216e+09
22.319	1615856329	22.9383	1.72634e+09	22.933	1761671374	22.9338	1.6822e+09
22.3432	1.60775e+09	22.9625	1.68032e+09	22.9572	1710660066	22.958	1.55518e+09
22.3675	1.61198e+09	22.9868	1.72791e+09	22.9815	1671194117	22.9823	1.51086e+09
22.3917	1.65089e+09	23.011	1.90425e+09	23.0057	1601893296	23.0065	1.53749e+09
22.416	1649753520	23.0353	2.0334e+09	23.03	1.58966e+09	23.0308	1554396833
22.4402	1670094764	23.0595	2.00085e+09	23.0543	1.62766e+09	23.055	1.49545e+09
22.4645	1.66892e+09	23.0837	1851291407	23.0785	1.66139e+09	23.0793	1.51735e+09
22.4887	1.5646e+09	23.108	1737851217	23.1028	1.70645e+09	23.1035	1.6978e+09
22.513	1.57614e+09	23.1322	1.66036e+09	23.127	1652730581	23.1277	1.73701e+09
22.5372	1.7135e+09	23.1565	1.68626e+09	23.1513	1611834496	23.152	1.68641e+09
22.5615	1.80185e+09	23.1808	1823024582	23.1757	1.64266e+09	23.1762	1.75774e+09
22.5857	1.77919e+09	23.205	1.8075e+09	23.1998	1.62631e+09	23.2005	1751491160
22.61	1780778323	23.2293	1.79531e+09	23.2242	1.58995e+09	23.2247	1.66511e+09
22.6342	1.84061e+09	23.2535	1.88822e+09	23.2483	1548323843	23.249	1616299430
22.6583	1734569510	23.2777	1.8464e+09	23.2727	1.51566e+09	23.2732	1591888556
22.6827	1.52593e+09	23.302	1.71833e+09	23.297	1.57386e+09	23.2975	1.60429e+09
22.7068	1506487986	23.3263	1.65458e+09	23.3212	1.68103e+09	23.3217	1624456120
22.7312	1.61804e+09	23.3507	1.65842e+09	23.3455	1.7594e+09	23.346	1.66308e+09
22.7553	1.68686e+09	23.3748	1.71131e+09	23.3698	1.82245e+09	23.3702	1.70053e+09
22.7797	1.76211e+09	23.3992	1.75247e+09	23.394	1793050252	23.3945	1.72165e+09
22.8038	1.73023e+09	23.4233	1.71703e+09	23.4183	1.66904e+09	23.4187	1.72379e+09
22.8282	1687027211	23.4477	1691173495	23.4425	1.63072e+09	23.443	1.70199e+09
22.8525	1696912853	23.4718	1706310874	23.4668	1.66437e+09	23.4672	1.70055e+09
22.8767	1.6214e+09	23.4962	1.70143e+09	23.491	1.62564e+09	23.4915	1.70017e+09
22.9008	1.62497e+09	23.5205	1.73579e+09	23.5152	1.58247e+09	23.5157	1.67794e+09
22.9252	1642409154	23.5448	1.79381e+09	23.5395	1.60381e+09	23.54	1659352591
22.9493	1575078490	23.569	1.80311e+09	23.5638	1.63262e+09	23.5642	1.63524e+09
22.9737	1562910725	23.5933	1.80888e+09	23.588	1690382736	23.5885	1584278001
22.9978	1594487120	23.6175	1.78491e+09	23.6123	1741792861	23.6127	1.58285e+09
23.0222	1.6304e+09	23.6418	1.69065e+09	23.6365	1.67931e+09	23.637	1.6777e+09
23.0465	1.73618e+09	23.666	1.65319e+09	23.6608	1.58469e+09	23.6613	1758177085
23.0707	1.8358e+09	23.6903	1.74111e+09	23.685	1.57092e+09	23.6855	1.73644e+09
23.095	1.81975e+09	23.7145	1.7755e+09	23.7093	1.53377e+09	23.7097	1.69053e+09
23.1192	1.72183e+09	23.7387	1628249844	23.7335	1455961045	23.734	1.65201e+09
23.1435	1.66463e+09	23.763	1.51122e+09	23.7578	1.53371e+09	23.7582	1632132902
23.1677	1.64625e+09	23.7872	1.58594e+09	23.782	1.71348e+09	23.7825	1.63348e+09
23.1918	1.53075e+09	23.8115	1.6998e+09	23.8063	1.74214e+09	23.8067	1.5751e+09
23.2162	1.52204e+09	23.8358	1.65936e+09	23.8305	1659120140	23.831	1620305153
23.2403	1.71985e+09	23.86	1.60096e+09	23.8547	1.62741e+09	23.8552	1.79149e+09
23.2647	1.80578e+09	23.8843	1.6199e+09	23.879	1.64836e+09	23.8795	1.75578e+09
23.2888	1.73516e+09	23.9085	1.58451e+09	23.9032	1647126961	23.9037	1595168384
23.3132	1697616430	23.9327	1.5815e+09	23.9275	1.56861e+09	23.928	1566093339
23.3373	1655140586	23.957	1.58941e+09	23.9517	1499762016	23.9522	1600369612
23.3617	1.56616e+09	23.9813	1579705529	23.976	1.54319e+09	23.9765	1.68681e+09
23.3858	1499717004	24.0055	1.66176e+09	24.0002	1.60256e+09	24.0007	1.7734e+09
23.4102	1.48627e+09	24.0298	1724660036	24.0245	1.64611e+09	24.025	1728518089
23.4343	1.56904e+09	24.054	1713101033	24.0487	1688794200	24.0492	1688775958
23.4587	1673283512	24.0783	1.66838e+09	24.073	1680400251	24.0735	1.7166e+09
23.4828	1.68187e+09	24.1025	1.54855e+09	24.0973	1.65476e+09	24.0977	1728542751
23.5072	1.7014e+09	24.1268	1470158537	24.1215	1.61125e+09	24.122	1.71109e+09
23.5313	1779001310	24.151	1.54765e+09	24.1458	1.63202e+09	24.1462	1.60528e+09
23.5557	1.74361e+09	24.1753	1.58714e+09	24.17	1.72762e+09	24.1705	1.60188e+09
23.58	1.60287e+09	24.1995	1.56828e+09	24.1943	1.70901e+09	24.1947	1791711414
23.6042	1531391047	24.2238	1.63435e+09	24.2185	1623313766	24.2188	1847332662
23.6285	1554801102	24.248	1665068083	24.2428	1.64401e+09	24.2432	1.72958e+09
23.6527	1.60566e+09	24.2723	1.61816e+09	24.267	1.67896e+09	24.2673	1.60322e+09
23.6768	1.64601e+09	24.2967	1.59668e+09	24.293	1.61259e+09	24.2917	1539701906
23.7012	1683355332	24.3208	1643489350	24.3172	1537795889	24.3158	1.58786e+09
23.7253	1.77652e+09	24.345	1.66511e+09	24.3415	1.53318e+09	24.3402	1.65691e+09
23.7497	1.84852e+09	24.3693	1634749608	24.3657	1.53632e+09	24.3643	1.694e+09
23.7738	1819273306	24.3937	1.62648e+09	24.39	1.52093e+09	24.3885	1.61839e+09
23.7982	1.74252e+09	24.4178	1.57271e+09	24.4142	1.5595e+09	24.4128	1.54566e+09
23.8223	1.65878e+09	24.4422	1606679928	24.4385	1609369176	24.437	1663102362
23.8467	1.65317e+09	24.4663	1.76984e+09	24.4628	1.67992e+09	24.4613	1747803171
23.871	1.68147e+09	24.4907	1.81617e+09	24.487	1.69306e+09	24.4855	1.72259e+09
23.8952	1681684358	24.5148	1.73946e+09	24.5112	1.61455e+09	24.5098	1.65725e+09
23.9195	1.73303e+09	24.5392	1.65508e+09	24.5355	1621350697	24.5342	1.60095e+09
23.9437	1.72253e+09	24.5635	1671898556	24.5597	1592434944	24.5585	1.61113e+09
23.968	1.6284e+09	24.5877	1732016304	24.584	1.57735e+09	24.5827	1.61747e+09
23.9922	1.64456e+09	24.612	1704562839	24.6083	1.71629e+09	24.6068	1630970112
24.0165	1.69221e+09	24.6362	1745631346	24.6325	1.78051e+09	24.6312	1.67034e+09
24.0407	1650235146	24.6605	1.81701e+09	24.6568	1759522567	24.6553	1.69049e+09
24.065	1.58747e+09	24.6847	1779792510	24.681	1.7849e+09	24.6797	1655137527
24.0892	1.61209e+09	24.709	1835646529	24.7052	1744733819	24.7038	1.59642e+09
24.1133	1.72253e+09	24.7332	1.88849e+09	24.7295	1.69555e+09	24.7282	1584967879
24.1377	1782492577	24.7575	1.7787e+09	24.7537	1.7061e+09	24.7523	1.63812e+09
24.1618	1.7128e+09	24.7817	1.67185e+09	24.778	1660301980	24.7767	1744438894
24.1862	1648878008	24.806	1623128949	24.8022	1.66275e+09	24.8008	1.79616e+09
24.2103	1.69838e+09	24.8302	1.64613e+09	24.8265	1.74926e+09	24.825	1.75562e+09
24.2347	1.75933e+09	24.8545	1.65198e+09	24.8507	1.80374e+09	24.8493	1.65511e+09
24.2588	1.80068e+09	24.8787	1.63025e+09	24.875	1746454915	24.8737	1539548180
24.2832	1.77764e+09	24.903	1669356658	24.8992	1658412593	24.8978	1.5357e+09
24.3073	1665269207	24.9273	1.72024e+09	24.9235	1695495766	24.922	1.61041e+09
24.3317	1591108670	24.9515	1.71776e+09	24.9477	1.72096e+09	24.9463	1.65256e+09
24.3558	1.57186e+09	24.9758	1.65541e+09	24.972	1.67586e+09	24.9705	1.61109e+09
24.3802	1.52958e+09	25	1.63969e+09	24.9962	1.68144e+09	24.9948	1.59268e+09
24.4043	1.59372e+09	25.0243	1.64881e+09	25.0205	1755498811	25.019	1.72317e+09
24.4287	1752571998	25.0485	1.63023e+09	25.0447	1.79784e+09	25.0433	1.82635e+09
24.4528	1.78672e+09	25.0728	1.61352e+09	25.0688	1.74419e+09	25.0675	1.79978e+09
24.4772	1.76418e+09	25.097	1.59393e+09	25.0932	1.64149e+09	25.0918	1704852968
24.5013	1.7856e+09	25.1213	1.63027e+09	25.1175	1.5435e+09	25.116	1633053939
24.5257	1763836563	25.1455	1695257955	25.1417	1501148751	25.1403	1.65252e+09
24.5498	1.67224e+09	25.1698	1672075033	25.166	1.54714e+09	25.1645	1.69835e+09
24.574	1.63824e+09	25.194	1.6329e+09	25.1902	1.65101e+09	25.1887	1.73798e+09
24.5983	1.70699e+09	25.2183	1.74462e+09	25.2145	1618620205	25.213	1750618723
24.6225	1.77875e+09	25.2425	1.83821e+09	25.2387	1.45161e+09	25.2372	1.73067e+09
24.6468	1.77673e+09	25.2668	1.68861e+09	25.263	1453173637	25.2615	1.73634e+09
24.671	1.779e+09	25.291	1.6147e+09	25.2873	1.60744e+09	25.2857	1.76607e+09
24.6953	1861277649	25.3153	1734631471	25.3115	1680391974	25.31	1739262521
24.7195	1.80319e+09	25.3395	1.72749e+09	25.3358	1.64857e+09	25.3342	1.69514e+09
24.7438	1679214472	25.3638	1.656e+09	25.36	1600540563	25.3583	1718977657
24.768	1780172234	25.3882	1648705208	25.3843	1.59478e+09	25.3827	1.7505e+09
24.7922	1.86292e+09	25.4123	1.65484e+09	25.4085	1.585e+09	25.4068	1.72016e+09
24.8165	1.7777e+09	25.4367	1.68805e+09	25.4328	1.63268e+09	25.4312	1.72012e+09
24.8407	1710191190	25.461	1.69955e+09	25.457	1722999007	25.4553	1.79814e+09
24.865	1.67787e+09	25.4852	1.67549e+09	25.4813	1.72011e+09	25.4797	1883992790
24.8892	1.6967e+09	25.5095	1642016511	25.5055	1.72144e+09	25.5038	1.90975e+09
24.9135	1.74385e+09	25.5337	1.60209e+09	25.5297	1.71291e+09	25.5282	1.79226e+09
24.9377	1.75733e+09	25.558	1.63301e+09	25.554	1.64773e+09	25.5523	1717453554
24.962	1.80403e+09	25.5822	1693761756	25.5783	1.70178e+09	25.5767	1.79458e+09
24.9862	1.80935e+09	25.6065	1675480078	25.6025	1.76419e+09	25.6008	1799232479
25.0105	1788318766	25.6307	1601220065	25.6268	1.70354e+09	25.6252	1.73129e+09
25.0348	1866408199	25.655	1.57348e+09	25.651	1717836312	25.6493	1.69142e+09
25.059	1.94932e+09	25.6792	1.62787e+09	25.6753	1.76512e+09	25.6737	1.72625e+09
25.0833	1.93877e+09	25.7035	1.6913e+09	25.6995	1.73108e+09	25.6978	1.76964e+09
25.1075	1.85737e+09	25.7277	1.74259e+09	25.7238	1.69561e+09	25.7222	1.70942e+09
25.1317	1.85588e+09	25.7518	1.763e+09	25.748	1.70485e+09	25.7463	1.74901e+09
25.156	1.92569e+09	25.7762	1.67621e+09	25.7723	1.72079e+09	25.7707	1.83064e+09
25.1802	1.88609e+09	25.8003	1.5832e+09	25.7965	1.80599e+09	25.7948	1.72089e+09
25.2045	1811731964	25.8247	1.61946e+09	25.8208	1.91697e+09	25.819	1.67776e+09
25.2287	1786214739	25.8488	1.68022e+09	25.845	1.8404e+09	25.8433	1.77186e+09
25.253	1756342015	25.8732	1706654708	25.8693	1.6793e+09	25.8677	1.74104e+09
25.2772	1.77566e+09	25.8975	1.68091e+09	25.8935	1.6831e+09	25.8918	1.68222e+09
25.302	1762758463	25.9217	1605851590	25.9178	1.73598e+09	25.9162	1718787378
25.3263	1741342766	25.946	1579025553	25.942	1652645543	25.9403	1769800105
25.3505	1781122399	25.9703	1612614733	25.9662	1579369684	25.9645	1796041601
25.3748	1.74713e+09	25.9945	1.63392e+09	25.9905	1610639701	25.9888	1.81608e+09
25.399	1.7396e+09	26.0188	1.64934e+09	26.0148	1.67936e+09	26.013	1.81838e+09
25.4233	1.74574e+09	26.043	1.7351e+09	26.039	1.71032e+09	26.0373	1.77177e+09
25.4477	1.79933e+09	26.0673	1765106555	26.0633	1706163292	26.0615	1.77383e+09
25.4718	1981220740	26.0915	1663255566	26.0875	1.70429e+09	26.0858	1.89918e+09
25.4962	2.00108e+09	26.1158	1589652621	26.1118	1.73229e+09	26.11	1.954e+09
25.5203	1844819962	26.1402	1.646e+09	26.136	1775658635	26.1343	1.82688e+09
25.5447	1768599256	26.1643	1.71318e+09	26.1603	1.73114e+09	26.1587	1.68009e+09
25.5688	1.78437e+09	26.1887	1.72284e+09	26.1845	1.68046e+09	26.1828	1.59908e+09
25.5932	1.78875e+09	26.2128	1.75311e+09	26.2088	1.72277e+09	26.207	1.66975e+09
25.6175	1785702024	26.2372	1.77501e+09	26.233	1727377757	26.2313	1.83233e+09
25.6417	1843891280	26.2613	1.81735e+09	26.2573	1708849214	26.2557	1874383917
25.666	1.89556e+09	26.2857	1.79321e+09	26.2817	1.74251e+09	26.2798	1798132056
25.6902	1839142534	26.3098	1.62191e+09	26.3058	1.78664e+09	26.3042	1757131736
25.7145	1.75424e+09	26.3342	1.59716e+09	26.33	1798015062	26.3283	1.72868e+09
25.7387	1.71647e+09	26.3585	1748760807	26.3543	1727357566	26.3527	1.73467e+09
25.763	1.70222e+09	26.3828	1.80508e+09	26.3787	1.66771e+09	26.3768	1750499972
25.7872	1694723371	26.407	1.77044e+09	26.4028	1.75347e+09	26.401	1.67484e+09
25.8115	1688078741	26.4313	1.76911e+09	26.427	1.84303e+09	26.4253	1.71742e+09
25.8357	1.67749e+09	26.4557	1719499101	26.4513	1.77701e+09	26.4495	1.85343e+09
25.86	1.63863e+09	26.4798	1.63169e+09	26.4755	1.73503e+09	26.4738	1.88537e+09
25.8842	1.6506e+09	26.5042	1.68534e+09	26.4998	1.77907e+09	26.498	1814265728
25.9085	1.8112e+09	26.5283	1.7088e+09	26.524	1.73955e+09	26.5223	1.76783e+09
25.9443	1.9299e+09	26.5525	1.66395e+09	26.5483	1657387874	26.5465	1.8202e+09
25.9685	1.85427e+09	26.5768	1.72152e+09	26.5725	1.731e+09	26.5707	1855363162
25.9928	1.74429e+09	26.6012	1.72362e+09	26.5968	1.86255e+09	26.595	1883588514
26.017	1.72679e+09	26.6253	1.66803e+09	26.621	1.85672e+09	26.6192	1909626340
26.0413	1.72515e+09	26.6497	1745236305	26.6452	1.78594e+09	26.6435	1.86248e+09
26.0655	1731869285	26.6738	1.81933e+09	26.6695	1.76156e+09	26.6677	1.89045e+09
26.0897	1767486167	26.6982	1.77237e+09	26.6937	1.71957e+09	26.692	1904833726
26.114	1838361036	26.7223	1.73233e+09	26.718	1.64441e+09	26.7162	1.7946e+09
26.1382	1.91949e+09	26.7467	1679886211	26.7422	1.70062e+09	26.7405	1.79279e+09
26.1625	1850872404	26.7708	1.67007e+09	26.7665	1.77032e+09	26.7647	1.89505e+09
26.1867	1.74402e+09	26.7952	1.75516e+09	26.7907	1.7245e+09	26.789	1.87797e+09
26.211	1.71996e+09	26.8193	1810084100	26.815	1.7006e+09	26.8132	1.73862e+09
26.2352	1.6776e+09	26.8437	1.77963e+09	26.8393	1752302483	26.8373	1724009635
26.2595	1.68261e+09	26.8678	1.65671e+09	26.8635	1.831e+09	26.8617	1860509802
26.2837	1.77404e+09	26.8922	1.57206e+09	26.8877	1.81847e+09	26.8858	1.91081e+09
26.308	1.85721e+09	26.9163	1.64343e+09	26.912	1.67975e+09	26.9102	1.86849e+09
26.3322	1.89836e+09	26.9407	1748446374	26.9362	1.67167e+09	26.9343	1.85511e+09
26.3563	1.90871e+09	26.9648	1.85909e+09	26.9605	1827370356	26.9585	1813303775
26.3807	1.91188e+09	26.989	1916710061	26.9847	1942266401	26.9828	1.80937e+09
26.4048	1.90295e+09	27.0133	1829434479	27.009	2.03928e+09	27.0072	1.91124e+09
26.4292	1.88263e+09	27.0375	1776390861	27.0332	2.03027e+09	27.0313	1895031094
26.4533	1.86685e+09	27.0618	1.79427e+09	27.0575	1.92444e+09	27.0555	1.7893e+09
26.4777	1.85916e+09	27.086	1.79854e+09	27.0817	1.8966e+09	27.0798	1.82322e+09
26.5018	1.91718e+09	27.1103	1.77925e+09	27.106	1876069483	27.104	1.86868e+09
26.5262	1.98613e+09	27.1345	1.81987e+09	27.1302	1859156918	27.1283	1853002266
26.5503	1895800571	27.1587	1938407839	27.1545	1.95146e+09	27.1527	1.91742e+09
26.5745	1778932124	27.183	1.97423e+09	27.1787	1.95798e+09	27.1768	2.04474e+09
26.5988	1.83115e+09	27.2072	1881556656	27.203	1.85949e+09	27.201	2.11661e+09
26.623	1.93494e+09	27.2315	1.77243e+09	27.2272	1.86227e+09	27.2253	2.0693e+09
26.6473	1.92705e+09	27.2557	1.78322e+09	27.2515	1.88875e+09	27.2495	1929664278
26.6715	1.88553e+09	27.28	1.8291e+09	27.2758	1872551669	27.2738	1801627556
26.6957	1.89755e+09	27.3042	1.83015e+09	27.3	1781898071	27.298	1.77654e+09
26.72	1.87437e+09	27.3285	1.86703e+09	27.3243	1.65696e+09	27.3222	1784902809
26.7442	1.85793e+09	27.3528	1.92486e+09	27.3485	1.67361e+09	27.3465	1.82536e+09
26.7685	1.84677e+09	27.377	1.96837e+09	27.3728	1.81015e+09	27.3707	1.98133e+09
26.7928	1.85821e+09	27.4012	1950506028	27.397	1873287798	27.3948	2.06675e+09
26.817	1.9177e+09	27.4255	1904069993	27.4213	1.82221e+09	27.4192	2.01846e+09
26.8413	1945195087	27.4497	1.89054e+09	27.4455	1.8021e+09	27.4435	1.99916e+09
26.8655	1.89529e+09	27.474	1.89071e+09	27.4697	1.83772e+09	27.4677	1922902939
26.8898	1.78115e+09	27.4982	1.90046e+09	27.494	1.88568e+09	27.4918	1859441760
26.914	1.77569e+09	27.5225	1.88039e+09	27.5182	1894072246	27.5162	1.88601e+09
26.9382	1882064211	27.5467	1839470209	27.5425	1.91701e+09	27.5403	1871803098
26.9625	1.96433e+09	27.571	1.82281e+09	27.5667	2.00631e+09	27.5647	1.88843e+09
26.9867	1.96644e+09	27.5952	1820875158	27.5908	1.99979e+09	27.5888	1.9628e+09
27.011	1.93204e+09	27.6195	1856818195	27.6152	1.85904e+09	27.613	1.95721e+09
27.0353	1.92281e+09	27.6437	1894790948	27.6393	1.75424e+09	27.6373	1.93633e+09
27.0595	1.89652e+09	27.6678	1925059442	27.6637	1.86075e+09	27.6615	1.98382e+09
27.0838	1.84474e+09	27.6922	1.94185e+09	27.688	1.97e+09	27.6858	1.94513e+09
27.108	1.74024e+09	27.7163	1.85639e+09	27.7122	1.95263e+09	27.71	1.86316e+09
27.1323	1.61525e+09	27.7407	1812714765	27.7363	1.99186e+09	27.7343	1.85986e+09
27.1565	1.65568e+09	27.7648	1828085935	27.7607	1.993e+09	27.7587	1905905958
27.1807	1.7941e+09	27.7892	1.77324e+09	27.7848	1901648555	27.7828	1.91806e+09
27.205	1798517584	27.8133	1.7495e+09	27.8092	1.92659e+09	27.807	1.86425e+09
27.2292	1.84128e+09	27.8377	1.82009e+09	27.8333	2.02475e+09	27.8313	1.90055e+09
27.2535	1.97567e+09	27.8618	1855069548	27.8575	1926741013	27.8555	2.11396e+09
27.2778	1.90117e+09	27.8862	1820190213	27.8818	1.76541e+09	27.8797	2.20175e+09
27.302	1.71458e+09	27.9103	1.82764e+09	27.906	1847885910	27.904	2.03153e+09
27.3263	1.70172e+09	27.9347	1.8359e+09	27.9303	2.04285e+09	27.9282	1.91481e+09
27.3505	1.83781e+09	27.9588	1.81808e+09	27.9545	2047088312	27.9525	1892211509
27.3748	1917643262	27.9832	1.81154e+09	27.9788	1931746747	27.9767	1919978587
27.399	1.85981e+09	28.0073	1.80211e+09	28.003	1.92505e+09	28.0008	2.00864e+09
27.4233	1756152970	28.0317	1.77543e+09	28.0273	1.97436e+09	28.0252	1996397421
27.4475	1.76501e+09	28.0558	1.73105e+09	28.0515	1.98501e+09	28.0493	1.9459e+09
27.4718	1.83869e+09	28.0802	1.7999e+09	28.0757	1.95243e+09	28.0737	2.03403e+09
27.496	1.80773e+09	28.1043	1880966314	28.1	1889267281	28.0978	2.09152e+09
27.5202	1.78375e+09	28.1285	1.8018e+09	28.1242	1.87811e+09	28.1222	2.01306e+09
27.5445	1.86913e+09	28.1528	1.79902e+09	28.1485	1.89304e+09	28.1463	1.98996e+09
27.5687	1.93487e+09	28.177	1.95917e+09	28.1727	1.98205e+09	28.1707	1.93141e+09
27.593	1.93314e+09	28.2012	2.09461e+09	28.197	2.13557e+09	28.1948	1.83363e+09
27.6172	1929435595	28.2255	2009415919	28.2212	2186243460	28.219	1.92526e+09
27.6415	1.88293e+09	28.2497	1.82934e+09	28.2453	2104383703	28.2433	2.02007e+09
27.6657	1.84189e+09	28.274	1771894763	28.2697	1952354886	28.2675	1989739363
27.69	1.89542e+09	28.2983	1858221919	28.2938	1.88087e+09	28.2918	2001526513
27.7142	1.93062e+09	28.3225	2.03093e+09	28.3182	1963094175	28.316	2.07659e+09
27.7385	1880587949	28.3468	2020627723	28.3423	2125133134	28.3402	2.08404e+09
27.7627	1.85156e+09	28.371	1.83021e+09	28.3667	2.17113e+09	28.3645	2.03748e+09
27.7868	1.85682e+09	28.3953	1.72434e+09	28.3908	2.06642e+09	28.3887	2.04099e+09
27.8112	1.83536e+09	28.4195	1.7279e+09	28.415	1984263030	28.4128	2028006787
27.8353	1.79875e+09	28.4438	1.76109e+09	28.4393	1.98132e+09	28.4372	1.99168e+09
27.8597	1.80583e+09	28.468	1.86145e+09	28.4635	1956168819	28.4613	1903844541
27.8838	1.85804e+09	28.4922	1944095695	28.4878	1.89713e+09	28.4855	1.82996e+09
27.9082	1.90014e+09	28.5165	1.94139e+09	28.512	1.87169e+09	28.5098	1.88086e+09
27.9323	1945563454	28.5407	1.917e+09	28.5363	1926595374	28.534	1.92716e+09
27.9567	1.95265e+09	28.565	1869770102	28.5617	2.06673e+09	28.5583	1.99627e+09
27.9808	1.91272e+09	28.5892	1.95043e+09	28.5858	2.14469e+09	28.5825	2.05937e+09
28.005	1.92838e+09	28.6135	2.11656e+09	28.61	2.19368e+09	28.6068	1.95669e+09
28.0293	2021065441	28.6378	2132681991	28.6343	2.27068e+09	28.631	1878158769
28.0535	2056976342	28.662	2.05903e+09	28.6585	2189459923	28.6552	2.0016e+09
28.0778	1.98909e+09	28.6862	1.98179e+09	28.6828	2044937733	28.6793	2.12992e+09
28.102	1.96129e+09	28.7105	1.99384e+09	28.707	2055188186	28.7037	2122052978
28.1262	1.98738e+09	28.7347	2.05851e+09	28.7312	2.08016e+09	28.7278	2.07572e+09
28.1505	2017056751	28.7588	2.02876e+09	28.7555	2.05081e+09	28.7522	2.07392e+09
28.1747	2060095881	28.7832	2.07795e+09	28.7797	2.05823e+09	28.7763	2.12602e+09
28.199	2.03368e+09	28.8073	2.18929e+09	28.8038	2.10573e+09	28.8005	2134253840
28.2232	1.96095e+09	28.8317	2.16977e+09	28.8282	2.1693e+09	28.8247	2.06349e+09
28.2473	1.95672e+09	28.8558	2078021144	28.8523	2.21537e+09	28.849	2.05777e+09
28.2717	2004749033	28.88	2006835935	28.8767	2.25022e+09	28.8732	2.08739e+09
28.2958	2059813235	28.9043	2020850355	28.9008	2.26187e+09	28.8973	2078956722
28.3202	2.13482e+09	28.9285	2086520111	28.925	2.25258e+09	28.9217	2.06337e+09
28.3443	2.20285e+09	28.9528	2.07518e+09	28.9493	2.30226e+09	28.9458	2130174510
28.3685	2.14983e+09	28.977	2.11653e+09	28.9735	2.33415e+09	28.9702	2.25805e+09
28.3928	2.04374e+09	29.0012	2.23948e+09	28.9978	2298985888	28.9943	2.32905e+09
28.417	2.06696e+09	29.0255	2206819383	29.022	2252029212	29.0187	2.35237e+09
28.4413	2.1237e+09	29.0497	2.07112e+09	29.0462	2161453472	29.0428	2.19835e+09
28.4655	2082825132	29.0738	2.03256e+09	29.0705	2.1042e+09	29.0672	1981949604
28.4898	2.0778e+09	29.0982	2.10542e+09	29.0947	2.07218e+09	29.0913	2.00224e+09
28.514	2.21965e+09	29.1223	2.11762e+09	29.119	2.02134e+09	29.1155	2177633799
28.5382	2393866550	29.1467	2044514553	29.1432	2.0455e+09	29.1398	2.26002e+09
28.5623	2.44521e+09	29.1708	2.08741e+09	29.1673	2.00357e+09	29.164	2199785311
28.5867	2.51347e+09	29.1952	2.1664e+09	29.1917	1997730597	29.1882	2.17799e+09
28.6108	2.70674e+09	29.2193	2117661003	29.2158	2.18175e+09	29.2125	2246115259
28.635	2.80052e+09	29.2435	2052336691	29.24	2250277333	29.2367	2.33187e+09
28.6592	2.8221e+09	29.2678	2.05844e+09	29.2643	2.20429e+09	29.2608	2.34945e+09
28.6835	2.8945e+09	29.292	2.08751e+09	29.2885	2270020372	29.2852	2.27458e+09
28.7077	2.92091e+09	29.3163	2.01142e+09	29.3127	2.36223e+09	29.3093	2.17769e+09
28.7318	2.97204e+09	29.3405	2.0077e+09	29.337	2.30079e+09	29.3335	2.09129e+09
28.756	3.0075e+09	29.3647	2.10565e+09	29.3612	2.18718e+09	29.3578	2.11263e+09
28.7802	2.9658e+09	29.389	2096982108	29.3853	2.18325e+09	29.382	2158413367
28.8045	3045163925	29.4133	2143921549	29.4097	2.22054e+09	29.4062	2.14502e+09
28.8287	3.07161e+09	29.4375	2.24757e+09	29.4338	2.22304e+09	29.4305	2.15318e+09
28.8528	2.89621e+09	29.4617	2.26036e+09	29.458	2.27591e+09	29.4547	2.14921e+09
28.8772	2856348085	29.486	2202670759	29.4823	2.28419e+09	29.4788	2.16358e+09
28.9013	2940301545	29.5102	2.15103e+09	29.5065	2.17307e+09	29.5032	2.2285e+09
28.9255	2.90197e+09	29.5345	2.12877e+09	29.5307	2.12807e+09	29.5273	2.26278e+09
28.9497	2.85717e+09	29.5587	2098287081	29.555	2.13531e+09	29.5517	2268628161
28.974	2795922882	29.583	2.14845e+09	29.5792	2135661158	29.5758	2272326682
28.9982	2.63766e+09	29.6072	2.18544e+09	29.6033	2.12412e+09	29.6	2214847866
29.0223	2498755068	29.6315	2082673121	29.6277	2.1003e+09	29.6243	2.2123e+09
29.0467	2485781426	29.6557	2.09529e+09	29.6518	2.16697e+09	29.6485	2317074718
29.0708	2549354435	29.68	2.22181e+09	29.6762	2.26765e+09	29.6727	2396104404
29.095	2.54569e+09	29.7042	2.21639e+09	29.7003	2.35964e+09	29.697	2.38264e+09
29.1192	2.49949e+09	29.7283	2.0837e+09	29.7245	2.41385e+09	29.7212	2.32746e+09
29.1435	2376768622	29.7527	1.9916e+09	29.7488	2.35968e+09	29.7453	2.31411e+09
29.1677	2.30815e+09	29.7768	2.03617e+09	29.773	2.3775e+09	29.7697	2305890214
29.1918	2.41252e+09	29.8012	2.18578e+09	29.7972	2466485050	29.7938	2248184612
29.2162	2.43328e+09	29.8253	2.33716e+09	29.8215	2.42734e+09	29.818	2.23113e+09
29.2403	2.32103e+09	29.8495	2.35757e+09	29.8457	2.31502e+09	29.8423	2.33544e+09
29.2645	2.1573e+09	29.8738	2.36046e+09	29.8698	2.26466e+09	29.8665	2.40883e+09
29.2887	2098825584	29.898	2.41414e+09	29.8942	2291165626	29.8907	2.33281e+09
29.313	2.23546e+09	29.9223	2383439812	29.9183	2.36598e+09	29.915	2.27299e+09
29.3372	2.30185e+09	29.9465	2334190193	29.9425	2.36097e+09	29.9392	2.35712e+09
29.3613	2.22372e+09	29.9708	2.3438e+09	29.9668	2261728586	29.9633	2.4773e+09
29.3857	2.167e+09	29.995	2.32231e+09	29.991	2245868158	29.9877	2.49069e+09
29.41	2.13223e+09	30.0192	2252838921	30.0152	2.34421e+09	30.0118	2416072787
29.4342	2116017459	30.0435	2197866154	30.0395	2.50906e+09	30.036	2.36313e+09
29.4583	2.09632e+09	30.0677	2215449597	30.0637	2.59756e+09	30.0603	2322585496
29.4827	2.05305e+09	30.092	2.26501e+09	30.0878	2.49968e+09	30.0845	2312955945
29.5068	2.12755e+09	30.1162	2.21283e+09	30.1122	2492317306	30.1087	2.34119e+09
29.531	2224423142	30.1403	2.17418e+09	30.1363	2.58464e+09	30.133	2424637822
29.5553	2.20325e+09	30.1645	2.21285e+09	30.1607	2.50908e+09	30.1572	2.56521e+09
29.5795	2.16099e+09	30.1888	2.31128e+09	30.185	2.44669e+09	30.1813	2576673936
29.6038	2134962619	30.213	2382641554	30.2092	2.54046e+09	30.2057	2434229000
29.628	2132500761	30.2373	2.29346e+09	30.2333	2593108840	30.2298	2.35312e+09
29.6522	2202607692	30.2615	2.33649e+09	30.2575	2.52397e+09	30.254	2.41037e+09
29.6765	2293323420	30.2857	2541520959	30.2818	2.52066e+09	30.2783	2.43608e+09
29.7007	2260521166	30.3098	2.64234e+09	30.306	2.59761e+09	30.3025	2.41415e+09
29.725	2.1298e+09	30.3342	2.68022e+09	30.3302	2581749673	30.3267	2.48937e+09
29.7492	2.07843e+09	30.3583	2.70028e+09	30.3545	2.51222e+09	30.3508	2.59422e+09
29.7733	2.15205e+09	30.3825	2721228531	30.3787	2520349494	30.3752	2.65995e+09
29.7977	2.18445e+09	30.4068	2741489621	30.4028	2.66149e+09	30.3993	2.66028e+09
29.8218	2.044e+09	30.431	2.73351e+09	30.427	2.81587e+09	30.4235	2.60201e+09
29.846	1947593598	30.4553	2.82643e+09	30.4513	2.81666e+09	30.4477	2.59162e+09
29.8703	2.05472e+09	30.4795	2.98835e+09	30.4755	2782259558	30.472	2633517679
29.8945	2.18611e+09	30.5037	3.17498e+09	30.4997	2.90651e+09	30.4962	2.69114e+09
29.9188	2.26173e+09	30.528	3.41264e+09	30.524	3.17385e+09	30.5203	2.79085e+09
29.943	2290909056	30.5522	3.77276e+09	30.5482	3471923775	30.5445	2941377175
29.9672	2305055297	30.5763	4080400820	30.5723	3.70028e+09	30.5688	3190798268
29.9915	2324253409	30.6005	4.11175e+09	30.5965	3.83039e+09	30.593	3.46265e+09
30.0157	2.27063e+09	30.6247	4.40598e+09	30.6208	4.04805e+09	30.6172	3.55794e+09
30.0398	2270472322	30.649	5080403499	30.645	4.43826e+09	30.6415	3.65946e+09
30.0642	2.34522e+09	30.6732	5.50817e+09	30.6692	4792988643	30.6657	3.95908e+09
30.0883	2334094132	30.6975	5.6069e+09	30.6933	4.91107e+09	30.6898	4.2988e+09
30.1127	2355543975	30.7217	5.56538e+09	30.7175	4908663930	30.714	4.52162e+09
30.1368	2.42193e+09	30.7458	5550712731	30.7417	5.03635e+09	30.7382	4559526226
30.161	2.42805e+09	30.77	5.69058e+09	30.766	5118335977	30.7623	4358510341
30.1853	2442583988	30.7942	5.70826e+09	30.7902	5065236821	30.7865	4.22106e+09
30.2095	2.4653e+09	30.8183	5.46667e+09	30.8143	4823274075	30.8107	4.32963e+09
30.2337	2543151483	30.8425	5.26191e+09	30.8385	4.48981e+09	30.835	4376763180
30.258	2.71872e+09	30.8667	5161731921	30.8627	4.44564e+09	30.8592	4.2342e+09
30.2822	2.96357e+09	30.8908	4.90403e+09	30.8868	4.51443e+09	30.8833	3.98485e+09
30.3063	3.30862e+09	30.915	4.61152e+09	30.911	4.50127e+09	30.9075	3.73022e+09
30.3307	3605370979	30.9393	4.30789e+09	30.9352	4.33058e+09	30.9317	3.42802e+09
30.3548	3839095212	30.9635	4.02511e+09	30.9595	4103070742	30.9558	3.25744e+09
30.379	4.15665e+09	30.9877	3.90845e+09	30.9837	4.0869e+09	30.98	3.27201e+09
30.4032	4.47959e+09	31.0118	3.68654e+09	31.0078	3.91046e+09	31.0043	3.22347e+09
30.4273	4.92582e+09	31.036	3.39899e+09	31.032	3.49388e+09	31.0285	3.17325e+09
30.4515	5.41952e+09	31.0603	3.21981e+09	31.0562	3.37398e+09	31.0527	3066722393
30.4758	5.52977e+09	31.0845	3203627691	31.0805	3.4759e+09	31.0768	2896775410
30.5	5.5767e+09	31.1087	3.34482e+09	31.1047	3.50067e+09	31.101	2.80344e+09
30.5242	5609442887	31.1328	3.35655e+09	31.1288	3.4704e+09	31.1253	2752847270
30.5483	5322587563	31.157	3.2518e+09	31.153	3.34398e+09	31.1495	2.75657e+09
30.5725	5106000874	31.1813	3.17527e+09	31.1773	3210934822	31.1737	2.90353e+09
30.5967	5.0602e+09	31.2055	3067675243	31.2015	3.12374e+09	31.198	3.00251e+09
30.6208	5.06632e+09	31.2297	2.99002e+09	31.2257	2982463417	31.2222	2.88499e+09
30.645	4.98852e+09	31.2538	2.98022e+09	31.25	2908092150	31.2463	2.84961e+09
30.6692	4.75617e+09	31.2782	2.97843e+09	31.2742	2.92017e+09	31.2705	2.91151e+09
30.6933	4.53883e+09	31.3025	2.92085e+09	31.2983	2.91781e+09	31.2947	2.81124e+09
30.7177	4366370610	31.3267	2.88702e+09	31.3227	2928756204	31.319	2.71328e+09
30.7418	4.12811e+09	31.3508	2.92739e+09	31.3468	2.95119e+09	31.3432	2764201516
30.766	3.92262e+09	31.375	2.97583e+09	31.371	3.00543e+09	31.3673	2855560372
30.7902	3907253399	31.3993	2997026972	31.3952	3.01176e+09	31.3915	2977482300
30.8143	3.8291e+09	31.4235	2.93305e+09	31.4193	2.9469e+09	31.4157	2.97598e+09
30.8385	3.63622e+09	31.4477	2.7726e+09	31.4437	2.95947e+09	31.44	2827123193
30.8628	3.52002e+09	31.472	2.69118e+09	31.4678	2971281044	31.4642	2.78191e+09
30.887	3.42744e+09	31.4962	2.73249e+09	31.492	2.99442e+09	31.4883	2.85586e+09
30.9112	3.41116e+09	31.5203	2785754744	31.5162	3.06301e+09	31.5125	2.92924e+09
30.9353	3463888233	31.5447	2.86621e+09	31.5405	3.04535e+09	31.5368	2.9353e+09
30.9597	3.36406e+09	31.5688	2.93274e+09	31.5647	3015059384	31.561	2.85729e+09
30.9838	3.27086e+09	31.593	2885244619	31.5888	3.0091e+09	31.5852	2716467141
31.008	3.34009e+09	31.6172	2.85965e+09	31.613	2.95763e+09	31.6095	2629025542
31.0323	3.26149e+09	31.6415	3008740638	31.6372	2952006072	31.6337	2.60763e+09
31.0565	3040040112	31.6657	2.9838e+09	31.6615	2.98772e+09	31.658	2.62562e+09
31.0807	2.96192e+09	31.6898	2.78276e+09	31.6857	2938359224	31.6822	2.68533e+09
31.1048	3.01049e+09	31.7142	2.79552e+09	31.7098	2.85219e+09	31.7063	2690325122
31.1292	3.04917e+09	31.7383	2.92306e+09	31.734	2.97144e+09	31.7307	2602987133
31.1533	2963412258	31.7625	3027635574	31.7583	3128653662	31.7548	2.57669e+09
31.1775	2.76669e+09	31.7868	3054216787	31.7825	3.04533e+09	31.779	2.72106e+09
31.2017	2680208173	31.811	3004247730	31.8067	3040961233	31.8033	2.85928e+09
31.226	2.74071e+09	31.8352	2.99306e+09	31.831	3192270412	31.8275	2.87502e+09
31.2502	2737750303	31.8593	3.0593e+09	31.8552	3.25664e+09	31.8517	2.85801e+09
31.2743	2.69329e+09	31.8837	3.21945e+09	31.8793	3202043174	31.876	2.88377e+09
31.2985	2.65524e+09	31.9078	3.24079e+09	31.9035	3.16453e+09	31.9002	2.88067e+09
31.3228	2.5674e+09	31.932	3.05574e+09	31.9278	3.24277e+09	31.9243	2.75429e+09
31.347	2553983089	31.9563	2.99955e+09	31.952	3.25751e+09	31.9485	2637720158
31.3712	2.57286e+09	31.9805	3003879265	31.9762	3.1738e+09	31.9727	2.62471e+09
31.3953	2.50355e+09	32.0047	2.97117e+09	32.0005	3316519616	31.997	2.58473e+09
31.4197	2.46664e+09	32.0288	2.93351e+09	32.0247	3.41997e+09	32.0212	2545794328
31.444	2483431290	32.0532	2.89665e+09	32.0488	3.25031e+09	32.0455	2.57501e+09
31.4682	2.50462e+09	32.0773	2.94339e+09	32.073	3.262e+09	32.0697	2.64169e+09
31.4923	2583001980	32.1015	2.94909e+09	32.0973	3.28889e+09	32.0938	2.7806e+09
31.5167	2.685e+09	32.1258	2.98406e+09	32.1215	3.13618e+09	32.118	2.97328e+09
31.5408	2.67651e+09	32.15	3.08411e+09	32.1457	3.20788e+09	32.1422	3.10182e+09
31.565	2554786552	32.1742	3170076500	32.1698	3.45527e+09	32.1665	3.13886e+09
31.5892	2.44612e+09	32.1985	3221975418	32.1942	3.45597e+09	32.1907	3149521365
31.6135	2.43051e+09	32.2227	3.29193e+09	32.2183	3.32239e+09	32.2148	3206938311
31.6377	2476796513	32.2468	3.38637e+09	32.2425	3.32418e+09	32.2392	3336901043
31.6618	2.51503e+09	32.271	3394534590	32.2667	3.3371e+09	32.2633	3.35102e+09
31.6865	2.4994e+09	32.2952	3.42485e+09	32.2908	3.37483e+09	32.2875	3.35391e+09
31.7107	2464686841	32.3195	3.49993e+09	32.3152	3532604799	32.3117	3.58451e+09
31.735	2.48982e+09	32.3437	3.61555e+09	32.3393	3.70052e+09	32.3358	3.68943e+09
31.7592	2.52833e+09	32.3678	3.83121e+09	32.3635	3.76136e+09	32.36	3.61927e+09
31.7833	2.63539e+09	32.392	4.19933e+09	32.3877	3.80892e+09	32.3843	3.69973e+09
31.8077	2.84276e+09	32.4162	4.7384e+09	32.412	4.00302e+09	32.4085	3.75618e+09
31.8318	2.92756e+09	32.4405	5278447492	32.4362	4.26646e+09	32.4327	3.75126e+09
31.856	2.89195e+09	32.4647	5.60832e+09	32.4603	4.48374e+09	32.4568	3.91583e+09
31.8802	2.93063e+09	32.4888	5.98736e+09	32.4845	4694963328	32.481	4072455576
31.9045	3.01051e+09	32.513	6437666628	32.5087	5.07644e+09	32.5052	4.00846e+09
31.9287	3.023e+09	32.5373	6.6357e+09	32.5328	5.49734e+09	32.5295	3987274118
31.9528	3.01284e+09	32.5615	6887509189	32.5572	5.49909e+09	32.5537	4181734288
31.9772	3.03499e+09	32.5857	7.10914e+09	32.5813	5.42842e+09	32.5778	4.3391e+09
32.0013	3172476526	32.6098	7193796851	32.6055	5696900179	32.602	4429328642
32.0255	3349449740	32.634	7294989440	32.6297	5911858283	32.6262	4.59019e+09
32.0498	3.47727e+09	32.6582	7.04428e+09	32.6538	5.93072e+09	32.6503	4627357552
32.074	3.88585e+09	32.6823	6.79314e+09	32.678	5.7929e+09	32.6745	4.50446e+09
32.0982	4.33931e+09	32.7065	6941750366	32.7022	5.68681e+09	32.6987	4443017277
32.1223	4.54962e+09	32.7307	6758137087	32.7263	5.63489e+09	32.723	4.42284e+09
32.1467	5077774257	32.755	6.14625e+09	32.7507	5444447804	32.7472	4.3063e+09
32.1708	5.78032e+09	32.7792	5.65136e+09	32.7748	5.27847e+09	32.7713	4.13247e+09
32.195	6.08072e+09	32.8033	5307848258	32.799	5171892353	32.7955	4.03951e+09
32.2192	6.46187e+09	32.8275	5.08397e+09	32.8232	4931439471	32.8197	3948637904
32.2433	6862363211	32.8517	4.90115e+09	32.8473	4555662870	32.8438	3.88929e+09
32.2675	6790784962	32.8758	4.70543e+09	32.8715	4.33239e+09	32.868	3.93003e+09
32.2917	6.5516e+09	32.9	4.48438e+09	32.8957	4.18311e+09	32.8922	3.88253e+09
32.3158	6.54061e+09	32.9243	4259407599	32.92	4.01709e+09	32.9165	3.73698e+09
32.34	6.83151e+09	32.9485	4095893561	32.9442	4.03464e+09	32.9407	3581892819
32.3642	6711793843	32.9727	3.93733e+09	32.9683	3.9926e+09	32.9648	3.32558e+09
32.3883	6256528659	32.9968	3.79175e+09	32.9927	3.76343e+09	32.989	3081661504
32.4125	5.90189e+09	33.0212	3.71886e+09	33.0168	3.63278e+09	33.0132	3.09908e+09
32.4367	5.52121e+09	33.0453	3.58302e+09	33.041	3.66678e+09	33.0373	3.30067e+09
32.4608	5.2697e+09	33.0695	3.36108e+09	33.0652	3.73227e+09	33.0617	3.48969e+09
32.485	4.9794e+09	33.0937	3.32656e+09	33.0895	3.73131e+09	33.0858	3.59963e+09
32.5092	4.61796e+09	33.118	3.40648e+09	33.1137	3.62523e+09	33.11	3.63844e+09
32.5333	4468727525	33.1422	3403130366	33.1378	3.60115e+09	33.1342	3607624909
32.5638	4264220589	33.1663	3.46116e+09	33.162	3.69099e+09	33.1585	3.5121e+09
32.588	3.88552e+09	33.1907	3.49479e+09	33.1863	3.59232e+09	33.1827	3310782158
32.6123	3836592084	33.2148	3404951266	33.2105	3.48572e+09	33.2068	3.10825e+09
32.6365	4.06348e+09	33.239	3.38096e+09	33.2347	3550761103	33.231	3229957366
32.6607	4012596887	33.2632	3.34599e+09	33.2588	3.4892e+09	33.2552	3.55425e+09
32.6848	3.63434e+09	33.2873	3286460761	33.2832	3.40396e+09	33.2795	3.63346e+09
32.709	3.36793e+09	33.3115	3340715548	33.3073	3.46002e+09	33.3037	3.5191e+09
32.7333	3.38665e+09	33.3358	3.35065e+09	33.3315	3.40519e+09	33.3278	3.54014e+09
32.7575	3.48697e+09	33.36	3.29731e+09	33.3558	3304490576	33.352	3.64772e+09
32.7817	3.58329e+09	33.3842	3.38465e+09	33.38	3.42302e+09	33.3762	3531648058
32.8245	3.61611e+09	33.4083	3432740232	33.4042	3.57989e+09	33.4005	3435746162
32.8488	3.5406e+09	33.4325	3395194832	33.4283	3.55035e+09	33.4247	3.53584e+09
32.873	3.53249e+09	33.4568	3.44113e+09	33.4527	3472220869	33.4488	3.55368e+09
32.8972	3642479442	33.481	3.4242e+09	33.4768	3.51891e+09	33.473	3592599983
32.9213	3680976143	33.5052	3.37809e+09	33.501	3.54455e+09	33.4972	3.66622e+09
32.9455	3.56568e+09	33.5293	3.38504e+09	33.5252	3428032041	33.5215	3.58873e+09
32.9698	3.466e+09	33.5537	3.42534e+09	33.5493	3.3509e+09	33.5457	3.58786e+09
32.994	3552736887	33.5778	3442794247	33.5737	3.36066e+09	33.5698	3.68214e+09
33.0182	3553441662	33.602	3.3826e+09	33.5978	3415477997	33.594	3.71897e+09
33.0423	3.48418e+09	33.6263	3330761630	33.622	3.49436e+09	33.6182	3.80375e+09
33.0667	3.67657e+09	33.6505	3.37822e+09	33.6462	3.56387e+09	33.6423	3.83979e+09
33.0908	3845841865	33.6747	3.58804e+09	33.6703	3.6183e+09	33.6665	3868464311
33.115	3.84036e+09	33.6988	3.79861e+09	33.6947	3.70225e+09	33.6908	3.9111e+09
33.1392	3.98902e+09	33.723	3942444259	33.7188	3945910431	33.715	3837879464
33.1635	4325035380	33.7472	4.24006e+09	33.743	4240032653	33.7392	3.70783e+09
33.1877	4628768596	33.7715	4624158066	33.7672	4.46257e+09	33.7635	3.7259e+09
33.2118	4.97707e+09	33.7957	4.90876e+09	33.7913	4.51753e+09	33.7877	4.04356e+09
33.236	5425737207	33.8198	5.17612e+09	33.8157	4.42449e+09	33.8118	4.30358e+09
33.2602	5873174917	33.844	5.43255e+09	33.8398	4.52312e+09	33.836	4.31305e+09
33.2843	6.39285e+09	33.8682	5593249665	33.864	4.79276e+09	33.8602	4.30331e+09
33.3085	7.15582e+09	33.8923	5.54012e+09	33.8882	4.96348e+09	33.8843	4273563587
33.3327	8.21553e+09	33.9165	5.23928e+09	33.9123	5.03466e+09	33.9085	4.26197e+09
33.3568	9.20625e+09	33.9408	5.04679e+09	33.9367	4.98671e+09	33.9327	4.31663e+09
33.381	9.67187e+09	33.965	5.15955e+09	33.9608	4.79036e+09	33.957	4.33562e+09
33.4052	1.01814e+10	33.9892	5.18198e+09	33.985	4.65736e+09	33.9812	4.21947e+09
33.4295	1.1034e+10	34.0133	4.90871e+09	34.0092	4.64854e+09	34.0053	4.07124e+09
33.4537	1.129e+10	34.0375	4.58369e+09	34.0333	4.59698e+09	34.0295	4021599047
33.4778	1.08951e+10	34.0617	4.31122e+09	34.0575	4.43089e+09	34.0537	4.01011e+09
33.502	1.04055e+10	34.0858	4.11461e+09	34.0817	4.2807e+09	34.0778	4.07641e+09
33.5262	9.99949e+09	34.11	4.00113e+09	34.106	4.18798e+09	34.1022	4.01875e+09
33.5503	9.55042e+09	34.1343	3.80453e+09	34.1302	4.08142e+09	34.1263	3.82812e+09
33.5745	8903733221	34.1585	3.6068e+09	34.1543	4.06769e+09	34.1505	3797339357
33.5987	8380092088	34.1827	3.54671e+09	34.1785	4052879351	34.1747	3.80011e+09
33.6228	7.86812e+09	34.2068	3.47087e+09	34.2035	3.86669e+09	34.199	3.70841e+09
33.647	7.23247e+09	34.231	3.36587e+09	34.2277	3.80973e+09	34.2232	3.57244e+09
33.6712	6.74002e+09	34.2552	3.29798e+09	34.2518	3.9018e+09	34.2473	3.49876e+09
33.6953	6250071348	34.2795	3.31886e+09	34.2762	3.73734e+09	34.2715	3.60837e+09
33.7197	5834025817	34.3037	3.39007e+09	34.3003	3.44765e+09	34.2957	3700727971
33.7438	5.45609e+09	34.3278	3.42556e+09	34.3245	3381180415	34.32	3.65058e+09
33.768	4.85861e+09	34.352	3.45956e+09	34.3487	3.37584e+09	34.3442	3581770663
33.7922	4.52525e+09	34.3763	3.37e+09	34.3728	3.26069e+09	34.3683	3.52317e+09
33.8163	4629823415	34.4005	3.23305e+09	34.3972	3310370194	34.3925	3.50859e+09
33.8405	4.59495e+09	34.4247	3287665587	34.4213	3.42016e+09	34.4167	3.42764e+09
33.8647	4.30043e+09	34.449	3.32866e+09	34.4455	3.4012e+09	34.4408	3.4033e+09
33.8888	4.09574e+09	34.4732	3.225e+09	34.4698	3.42152e+09	34.4652	3.56348e+09
33.913	3.99408e+09	34.4973	3.19013e+09	34.494	3.50186e+09	34.4893	3.71722e+09
33.9373	3.85833e+09	34.5217	3.25343e+09	34.5182	3.59298e+09	34.5135	3.80036e+09
33.9615	3.86125e+09	34.5458	3.26603e+09	34.5423	3631766836	34.5377	3.74645e+09
33.9857	3.9606e+09	34.57	3257394230	34.5667	3.54086e+09	34.5618	3657634938
34.0098	3.98323e+09	34.5942	3.24958e+09	34.5908	3.40935e+09	34.586	3.59104e+09
34.034	3857526324	34.6183	3.17334e+09	34.615	3.5177e+09	34.6102	3.53084e+09
34.0582	3.66633e+09	34.6427	3.10353e+09	34.6392	3.63953e+09	34.6345	3.58828e+09
34.0823	3596207237	34.6668	3.12044e+09	34.6633	3.56636e+09	34.6587	3.66893e+09
34.1067	3.58564e+09	34.691	3.29207e+09	34.6877	3.51108e+09	34.6828	3695106145
34.1308	3587176905	34.7152	3.49676e+09	34.7118	3394165451	34.707	3.75682e+09
34.155	3.66236e+09	34.7395	3.51867e+09	34.736	3.43397e+09	34.7312	3.78072e+09
34.1793	3.75805e+09	34.7637	3418432256	34.7602	3.73397e+09	34.7555	3.67989e+09
34.2035	3.7889e+09	34.7878	3.3517e+09	34.7843	3.77732e+09	34.7797	3725612407
34.2277	3.80349e+09	34.812	3.36321e+09	34.8087	3.62179e+09	34.8038	3.85759e+09
34.2518	3.77283e+09	34.8363	3.34923e+09	34.8328	3.68261e+09	34.828	3.85081e+09
34.2762	3.71445e+09	34.8605	3.42779e+09	34.857	3827604852	34.8522	3.86533e+09
34.3003	3.68159e+09	34.8847	3.71774e+09	34.8813	3.81281e+09	34.8887	3836083203
34.3245	3.66966e+09	34.9088	3.94811e+09	34.9055	3.81176e+09	34.9128	3.84816e+09
34.3487	3.79144e+09	34.933	3.90606e+09	34.9297	3.89726e+09	34.9372	4160626702
34.3728	3.9215e+09	34.9572	3731122166	34.9538	3915431348	34.9613	4.36764e+09
34.3972	3883165223	34.9813	3.79338e+09	34.978	3967738802	34.9855	4.18365e+09
34.4213	3.87131e+09	35.0057	4003157783	35.0022	4.0669e+09	35.0097	4.02503e+09
34.4455	3.90863e+09	35.0298	4.10169e+09	35.0263	4.21272e+09	35.034	3.94684e+09
34.4697	3946938690	35.054	4208995173	35.0507	4.25318e+09	35.0582	3.89499e+09
34.4938	3.95405e+09	35.0782	4260643169	35.0748	4135617124	35.0823	4024936611
34.518	3949753105	35.1023	4.25716e+09	35.099	4.20009e+09	35.1065	4.11736e+09
34.5422	4.02742e+09	35.1265	4.28619e+09	35.1232	4267835251	35.1307	4.03419e+09
34.5665	3.97373e+09	35.1508	4230039026	35.1473	4218642811	35.155	4.14772e+09
34.5907	3.96625e+09	35.175	3.99601e+09	35.1715	4.25037e+09	35.1792	4.3469e+09
34.6148	4.28825e+09	35.1992	3.73528e+09	35.1958	4.27738e+09	35.2033	4249947318
34.6392	4614708451	35.2233	3785353749	35.22	4.28221e+09	35.2275	4.2897e+09
34.6633	4.94207e+09	35.2477	3.95859e+09	35.2442	4.27336e+09	35.2517	4434981953
34.6875	5.45052e+09	35.2718	3.94491e+09	35.2683	4.29231e+09	35.2758	4.20266e+09
34.7117	5.81092e+09	35.296	3.89728e+09	35.2925	4.38371e+09	35.3	3.86171e+09
34.7358	6.03129e+09	35.3202	3.94389e+09	35.3167	4.33723e+09	35.3243	3.88597e+09
34.76	6463374175	35.3443	4.09594e+09	35.341	4.27181e+09	35.3485	4.13782e+09
34.7842	7016103115	35.3685	4285601283	35.3652	4.27894e+09	35.3727	4.29671e+09
34.8083	7.13905e+09	35.3927	4.3529e+09	35.3893	4.13276e+09	35.3968	4.31629e+09
34.8325	6.82121e+09	35.417	4378909273	35.4135	4.19373e+09	35.421	4316193526
34.8567	6.53172e+09	35.4412	4.56494e+09	35.4377	4.45146e+09	35.4453	4457780985
34.8808	6381031748	35.4653	4.79801e+09	35.462	4542974434	35.4695	4625434129
34.905	6.22799e+09	35.4895	4.9264e+09	35.4862	4651463986	35.4937	4.88702e+09
34.9292	5.93797e+09	35.5137	5110442804	35.5103	4.81765e+09	35.5178	5.24065e+09
34.9535	5.677e+09	35.538	5.17168e+09	35.5345	5.08969e+09	35.542	5.30085e+09
34.9777	5433860964	35.5622	5054110095	35.5587	5.39657e+09	35.5662	5.19813e+09
35.0018	5.16391e+09	35.5863	5.06197e+09	35.5828	5.56066e+09	35.5903	5.19272e+09
35.026	4865519259	35.6105	5021484168	35.607	5.63664e+09	35.6145	5.09915e+09
35.0502	4.71987e+09	35.6347	4995317991	35.6313	5.56101e+09	35.6388	5.03364e+09
35.0743	4.8627e+09	35.659	4.86916e+09	35.6555	5.38435e+09	35.663	5112787108
35.0985	4.84926e+09	35.683	4.61899e+09	35.6797	5.21127e+09	35.6872	5.08638e+09
35.1228	4.70683e+09	35.7073	4.56547e+09	35.7038	5041908590	35.7113	4.97775e+09
35.147	4.68137e+09	35.7315	4.57845e+09	35.728	4.99175e+09	35.7355	4.86996e+09
35.1712	4.62872e+09	35.7557	4483982869	35.7522	5.02827e+09	35.7597	4676561780
35.1953	4.45783e+09	35.7798	4.34879e+09	35.7763	4854531075	35.7838	4522316341
35.2195	4.18582e+09	35.804	4.3129e+09	35.8005	4.5125e+09	35.808	4.5303e+09
35.2438	4.00434e+09	35.8282	4.20088e+09	35.8247	4447244564	35.8323	4.50081e+09
35.268	3.98157e+09	35.8523	4.08416e+09	35.849	4.62969e+09	35.8565	4.45353e+09
35.2922	4002134607	35.8765	4.1032e+09	35.8732	4.67316e+09	35.8807	4.42322e+09
35.3163	4072366119	35.9008	4.11048e+09	35.8973	4.43979e+09	35.9048	4.30688e+09
35.3405	4.05792e+09	35.925	4008193364	35.9215	4.2969e+09	35.9292	4.28159e+09
35.3648	3.96292e+09	35.9492	3.87134e+09	35.9458	4.3614e+09	35.9533	4.26666e+09
35.389	3847004436	35.9733	3.89953e+09	35.97	4.22509e+09	35.9775	4.05821e+09
35.4132	3.71523e+09	35.9977	4.07548e+09	35.9942	4029794608	36.0017	3974180704
35.4373	3.65661e+09	36.0218	4.1458e+09	36.0183	3.73795e+09	36.0258	4.07263e+09
35.4615	3.81349e+09	36.046	4000066885	36.0427	3.46341e+09	36.05	4.10335e+09
35.4858	4.01309e+09	36.0703	3.91934e+09	36.0668	3.73991e+09	36.0743	4.13939e+09
35.51	3975757564	36.0945	3.98009e+09	36.091	4036808814	36.0985	4.17335e+09
35.5342	4.013e+09	36.1187	3.97251e+09	36.1152	4.08084e+09	36.1227	4195678947
35.5583	4.00875e+09	36.1428	3.89227e+09	36.1393	4160441234	36.1468	4.21156e+09
35.5825	3802602897	36.167	3.85572e+09	36.1635	4.19655e+09	36.171	4.22075e+09
35.6067	3.77653e+09	36.1912	3978120638	36.1878	4.14277e+09	36.1952	4.19767e+09
35.6308	3.89216e+09	36.2153	4093618341	36.212	4078813366	36.2193	4119862803
35.6552	3.9967e+09	36.2397	3984454140	36.2362	4.13192e+09	36.2437	4.12108e+09
35.6793	4.15787e+09	36.2638	3858957950	36.2603	4.2065e+09	36.2678	4.23678e+09
35.7035	4.42792e+09	36.2882	3.88945e+09	36.2845	4.28536e+09	36.292	4.23166e+09
35.7277	4.62309e+09	36.3123	4028153344	36.3087	4.41656e+09	36.3162	4.07918e+09
35.7518	4.59334e+09	36.3365	4.13346e+09	36.333	4.40518e+09	36.3405	4.12891e+09
35.776	4.47057e+09	36.3607	4015483454	36.3572	4.17493e+09	36.3647	4190092018
35.8003	4.34426e+09	36.3848	3.81621e+09	36.3813	3991350699	36.3888	4123142087
35.8245	4.40842e+09	36.409	3.80262e+09	36.4055	4.11353e+09	36.413	4.14962e+09
35.8487	4533170714	36.4333	3.953e+09	36.4297	4.43326e+09	36.4372	4.16141e+09
35.8728	4.49144e+09	36.4575	4085569511	36.4538	4.49498e+09	36.4613	4.15887e+09
35.8972	4.46489e+09	36.4817	4033685378	36.478	4.245e+09	36.4855	4.15342e+09
35.9213	4.50576e+09	36.5058	3.93331e+09	36.5023	4.18529e+09	36.5098	4.05428e+09
35.9455	4.58416e+09	36.53	4.07181e+09	36.5265	4.22346e+09	36.534	3.98244e+09
35.9697	4.73297e+09	36.5543	4.16752e+09	36.5507	4061514067	36.5582	4.02009e+09
35.9938	4764965133	36.5785	4.05828e+09	36.5748	3.9827e+09	36.5823	4.11488e+09
36.018	4599935119	36.6027	4037210918	36.5992	4.0528e+09	36.6065	4138011365
36.0423	4.42024e+09	36.6268	3.97769e+09	36.6233	4.09893e+09	36.6307	4069955781
36.0665	4.19281e+09	36.651	3902717562	36.6475	4133042618	36.6548	4.08823e+09
36.0907	4.03758e+09	36.6752	3869527447	36.6717	4.11126e+09	36.679	4.1565e+09
36.1148	4.09302e+09	36.6995	3.80884e+09	36.6958	4.09125e+09	36.7033	4175167120
36.139	4259367277	36.7237	3.91138e+09	36.7202	4.32272e+09	36.7275	4.24392e+09
36.1633	4.32566e+09	36.7478	3.92394e+09	36.7443	4.61127e+09	36.7517	4.26193e+09
36.1875	4237409928	36.772	3.8071e+09	36.7685	4.47148e+09	36.7758	4.03334e+09
36.2117	4.12448e+09	36.7963	3.76386e+09	36.7927	4.14051e+09	36.8	3.89e+09
36.2358	4048840739	36.8205	3.64745e+09	36.8168	4.05168e+09	36.8243	4024133978
36.26	4.09628e+09	36.8447	3.66099e+09	36.841	4042270535	36.8485	4.03216e+09
36.2842	4041877405	36.8688	3.77091e+09	36.8653	3.95209e+09	36.8727	3.87028e+09
36.3085	4.00532e+09	36.893	3.79115e+09	36.8895	3.9345e+09	36.8968	3.88384e+09
36.3327	4.20538e+09	36.9172	3.85516e+09	36.9137	4.10035e+09	36.921	4111303179
36.3568	4.30838e+09	36.9415	3.90578e+09	36.9378	4.30571e+09	36.9452	4.23762e+09
36.381	4.22825e+09	36.9657	3801266878	36.962	4.25437e+09	36.9693	4.11343e+09
36.4052	4153254631	36.9898	3.58297e+09	36.9862	4011778431	36.9937	4081444490
36.4295	4195755319	37.014	3.59777e+09	37.0105	3.87839e+09	37.0178	4.12464e+09
36.4537	4304937580	37.0382	3.71086e+09	37.0347	3819667450	37.042	4.0236e+09
36.4778	4.34616e+09	37.0623	3.63471e+09	37.0588	3.91993e+09	37.0662	3.88596e+09
36.502	4.35315e+09	37.0867	3.65174e+09	37.083	4.12627e+09	37.0903	3.81312e+09
36.5262	4.48076e+09	37.1108	3645030296	37.1073	4.08185e+09	37.1147	3.9051e+09
36.5503	4.61287e+09	37.135	3.62023e+09	37.1315	3.88801e+09	37.1388	3.99219e+09
36.5745	4.7549e+09	37.1592	3.69092e+09	37.1557	3.92177e+09	37.163	4052738500
36.5987	5.03064e+09	37.1833	3626971846	37.1798	4.11927e+09	37.1872	4146793678
36.623	5.2697e+09	37.2077	3599910357	37.2042	4.11449e+09	37.2113	4229410723
36.6472	5.5349e+09	37.2318	3.63262e+09	37.2283	3.9763e+09	37.2357	4.24411e+09
36.6715	5.85032e+09	37.256	3.68274e+09	37.2525	3.93473e+09	37.2598	4.16408e+09
36.6957	5.92791e+09	37.2803	3.77653e+09	37.2767	3.87672e+09	37.284	4.1699e+09
36.7198	5830218725	37.3045	3.74383e+09	37.3008	3.81489e+09	37.3082	4.1739e+09
36.744	5.78966e+09	37.3287	3.83094e+09	37.325	3.85489e+09	37.3323	4.08876e+09
36.7768	5.79862e+09	37.3528	4022801466	37.3493	3914116944	37.3565	4112101795
36.801	5.75439e+09	37.377	3.95254e+09	37.3735	4.09102e+09	37.3807	4.12115e+09
36.8252	5.71541e+09	37.4013	3.86351e+09	37.3977	4.24243e+09	37.405	4.08325e+09
36.8493	5.55959e+09	37.4255	3.85138e+09	37.4218	4.12055e+09	37.4292	4240576314
36.8735	5257158387	37.4497	3.85787e+09	37.446	4.07078e+09	37.4533	4.4241e+09
36.8977	5.22801e+09	37.4738	3.96156e+09	37.4703	4.18652e+09	37.4775	4.50212e+09
36.9218	5254245972	37.498	4.00416e+09	37.4945	4.25786e+09	37.5018	4414825132
36.946	4.94343e+09	37.5223	4.02956e+09	37.5187	4.39184e+09	37.526	4.28958e+09
36.9703	4.5638e+09	37.5465	4.22154e+09	37.5428	4.46131e+09	37.5502	4.38161e+09
36.9945	4.48556e+09	37.5707	4.42844e+09	37.567	4489897070	37.5743	4.58667e+09
37.0187	4556983373	37.5948	4508275339	37.5912	4720995919	37.5985	4.65906e+09
37.0428	4456347807	37.619	4700314661	37.6155	4.92734e+09	37.6228	4.48464e+09
37.067	4367549522	37.6432	4989328627	37.6397	5035541528	37.647	4.33541e+09
37.0913	4.37492e+09	37.6673	5.23441e+09	37.6638	5.16495e+09	37.6712	4.3864e+09
37.1155	4.47295e+09	37.6915	5535180866	37.688	5300777145	37.6953	4.58141e+09
37.1397	4.55602e+09	37.7157	5824293253	37.7122	5480914791	37.7195	4768798396
37.1638	4370520920	37.7398	6.08972e+09	37.7363	5.64026e+09	37.7437	4.79687e+09
37.188	4.28905e+09	37.764	6.37064e+09	37.7607	5843570056	37.7678	4.91416e+09
37.2122	4.46831e+09	37.7883	6.55154e+09	37.7848	6024669199	37.792	5.14905e+09
37.2365	4.56884e+09	37.8125	6.89023e+09	37.809	6.12234e+09	37.8162	5.21454e+09
37.2607	4.47188e+09	37.8367	7.44464e+09	37.8332	6.39521e+09	37.8403	5.22903e+09
37.2848	4.23918e+09	37.8608	7.80125e+09	37.8573	6785412454	37.8647	5376451131
37.309	4.07471e+09	37.885	8.07296e+09	37.8815	7.08629e+09	37.8888	5.57929e+09
37.3332	4083012273	37.9092	8.19371e+09	37.9057	7.13413e+09	37.913	5.71063e+09
37.3573	4077390488	37.9333	8.24179e+09	37.9298	6.9789e+09	37.9372	5.76084e+09
37.3817	4.08479e+09	37.9575	8.75538e+09	37.954	7.00373e+09	37.9613	5870490865
37.4058	4.18928e+09	37.9817	9.10515e+09	37.9782	7.15511e+09	37.9855	6.22217e+09
37.43	4.24463e+09	38.006	9.01583e+09	38.0023	7.33967e+09	38.0097	6.4497e+09
37.4542	4.17365e+09	38.0302	9178319642	38.0265	7745174825	38.0338	6.31139e+09
37.4783	4.00267e+09	38.0543	9271864933	38.0507	8.14756e+09	38.0582	6.41424e+09
37.5025	4.06286e+09	38.0785	9.22282e+09	38.0748	8239478955	38.0823	6.71127e+09
37.5267	4.25455e+09	38.1027	9388594645	38.099	7.96019e+09	38.1065	6749749569
37.5508	4131040232	38.1268	9336555671	38.1232	7756096185	38.1307	6.55873e+09
37.5752	3.85299e+09	38.151	9052387556	38.1475	7.68256e+09	38.1548	6.17556e+09
37.5993	3913036973	38.1752	8670763915	38.1717	7.37184e+09	38.179	5.98977e+09
37.6235	4.09989e+09	38.1993	8032495497	38.1958	7.15925e+09	38.2032	6.09036e+09
37.6477	3.97844e+09	38.2235	7493596433	38.22	7.17396e+09	38.2275	5.9979e+09
37.672	3.90132e+09	38.2477	7304896983	38.2443	7.0861e+09	38.2517	5.87041e+09
37.6962	3.98072e+09	38.2718	7.12502e+09	38.2685	6.78437e+09	38.2758	5852220232
37.7203	4.06726e+09	38.296	6.7334e+09	38.2927	6.57175e+09	38.3	5.78637e+09
37.7445	4083212322	38.3203	6.48447e+09	38.3168	6.52832e+09	38.3242	5.75917e+09
37.7687	4.0367e+09	38.3445	6.50443e+09	38.341	6.36698e+09	38.3483	5.77001e+09
37.793	4176023278	38.3687	6309350071	38.3652	6.29514e+09	38.3725	5.60815e+09
37.8172	4266528584	38.3928	5829886488	38.3893	6.39693e+09	38.3967	5.41212e+09
37.8413	4.16512e+09	38.417	5390204086	38.4137	6.28901e+09	38.4208	5.37704e+09
37.8655	4309075056	38.4412	5.15831e+09	38.4378	5.90741e+09	38.445	5.21003e+09
37.8898	4.60499e+09	38.4653	5.18664e+09	38.462	5.56799e+09	38.4693	5.03986e+09
37.914	4560060983	38.4897	5.18731e+09	38.4862	5.27327e+09	38.4935	5.07761e+09
37.9382	4357999853	38.5138	5.06967e+09	38.5103	5012780668	38.5177	4.89013e+09
37.9623	4.36376e+09	38.538	4.9196e+09	38.5345	5.06617e+09	38.5418	4.47109e+09
37.9865	4.54079e+09	38.5622	4.75229e+09	38.5587	5.05518e+09	38.566	4.4773e+09
38.0107	4.74891e+09	38.5863	4.72192e+09	38.5828	4.84381e+09	38.5903	4694062474
38.0348	4956841606	38.6105	4.70281e+09	38.607	4.70097e+09	38.6145	4.64262e+09
38.059	5.31341e+09	38.6347	4.70882e+09	38.6312	4.6468e+09	38.6387	4.65891e+09
38.0833	5.72211e+09	38.6588	4.79505e+09	38.6555	4.6832e+09	38.6628	4.71513e+09
38.1075	5.97626e+09	38.683	4.78371e+09	38.6797	4.67812e+09	38.687	4.54633e+09
38.1317	6.4068e+09	38.7073	4734015770	38.7038	4.6915e+09	38.7113	4.30874e+09
38.1558	7.01264e+09	38.7315	4741290906	38.728	4.80953e+09	38.7355	4.23468e+09
38.18	7.52487e+09	38.7557	4975623460	38.7522	4.89329e+09	38.7597	4.41533e+09
38.2042	8.26021e+09	38.7798	5.37824e+09	38.7765	4.80814e+09	38.7838	4.6944e+09
38.2283	9.08219e+09	38.804	5.75626e+09	38.8007	5.01413e+09	38.808	4840487734
38.2525	9.54992e+09	38.8282	6.54148e+09	38.8248	5.53328e+09	38.8323	4.88719e+09
38.2767	9944319221	38.8523	7.43242e+09	38.849	5.86356e+09	38.8565	5.01295e+09
38.3008	1.08215e+10	38.8765	8006716468	38.8732	6.20777e+09	38.8807	5106276113
38.325	1.17898e+10	38.9007	8.72545e+09	38.8973	6.72581e+09	38.9048	5.19863e+09
38.3493	12086259469	38.925	9232374583	38.9215	7333654707	38.929	5.44718e+09
38.3733	1.22095e+10	38.9492	9.55278e+09	38.9457	7796532684	38.9532	5.6904e+09
38.3975	1.25598e+10	38.9733	9.86602e+09	38.9698	7881662745	38.9773	5837823249
38.4217	1.27166e+10	38.9975	9.73097e+09	38.994	7.89538e+09	39.0015	5961780568
38.4458	1.2594e+10	39.0217	9.58305e+09	39.0182	8.23102e+09	39.0257	6.09593e+09
38.47	1.21119e+10	39.0458	9.66402e+09	39.0423	8.68583e+09	39.0498	6.16864e+09
38.4942	1.16252e+10	39.07	9.51484e+09	39.0665	8.57365e+09	39.074	6.24328e+09
38.5183	1.14359e+10	39.0942	9.01037e+09	39.0907	8.00473e+09	39.0982	6.07889e+09
38.5425	11158838545	39.1183	8.54999e+09	39.1148	7.7082e+09	39.1225	5.47642e+09
38.5667	1.05751e+10	39.1425	8310325864	39.139	7.7913e+09	39.1467	5.1064e+09
38.5908	9.62392e+09	39.1667	8.15955e+09	39.1632	7.79766e+09	39.1708	5256167422
38.6152	8750798175	39.1908	7.79553e+09	39.1873	7109628756	39.195	5418392544
38.6393	8.32854e+09	39.215	7.27045e+09	39.2117	6276862632	39.2192	5.32873e+09
38.6635	7887289196	39.2392	6.95873e+09	39.2358	6052289666	39.2448	5.1132e+09
38.6877	7271244273	39.2633	6.63894e+09	39.2603	5.97419e+09	39.269	4.8491e+09
38.7118	6.92515e+09	39.2875	6252159766	39.2847	5.8115e+09	39.2932	4624547266
38.736	6829425903	39.3117	5.86235e+09	39.3088	5.82911e+09	39.3173	4.53416e+09
38.7602	6593397985	39.3358	5677812905	39.333	5.76793e+09	39.3417	4.50185e+09
38.7843	6099853062	39.36	5.72935e+09	39.3572	5.4423e+09	39.3658	4.58397e+09
38.8085	5.7663e+09	39.3842	5.41935e+09	39.3813	5163549961	39.39	4.78216e+09
38.8328	5.75058e+09	39.4083	4.92882e+09	39.4055	4.91185e+09	39.4142	4.76901e+09
38.857	5.60079e+09	39.4325	4705912032	39.4297	4732835181	39.4383	4.47826e+09
38.8812	5.29561e+09	39.4568	4.55204e+09	39.4538	4707668669	39.4625	4307487876
38.9053	5.1731e+09	39.481	4322021986	39.478	4.76057e+09	39.4867	4.3143e+09
38.9295	5189180379	39.5052	4.22264e+09	39.5022	4.88655e+09	39.5108	4252285829
38.9537	5.18619e+09	39.5293	4.27925e+09	39.5263	4829259184	39.5352	4.08148e+09
38.9778	5.29871e+09	39.5535	4373857083	39.5505	4.60061e+09	39.5593	3.92379e+09
39.002	5734130852	39.5777	4540171730	39.5747	4.43188e+09	39.5835	3944049871
39.0262	6.35621e+09	39.602	4654035829	39.599	4.25389e+09	39.6077	4.03543e+09
39.0503	7155275527	39.6262	4.73505e+09	39.6232	4193864179	39.632	4082876504
39.0745	8474601422	39.6503	5.01239e+09	39.6473	4.44401e+09	39.6562	4.20763e+09
39.0988	9.54396e+09	39.6745	5316539626	39.6715	4735427949	39.6803	4.45896e+09
39.123	10382912322	39.6987	5.66237e+09	39.6957	4.99712e+09	39.7045	4666382005
39.1472	1.16838e+10	39.723	6.0969e+09	39.7198	5.42386e+09	39.7287	4.81273e+09
39.1713	12946402642	39.7472	6.41043e+09	39.7442	5.7754e+09	39.7528	5.19251e+09
39.1955	1.38918e+10	39.7713	6861273247	39.7683	6.04606e+09	39.777	5669576722
39.2197	1.43034e+10	39.7955	7.36925e+09	39.7925	6.45576e+09	39.8013	5.68233e+09
39.2438	1.46079e+10	39.8197	7635934722	39.8167	6766055766	39.8255	5533252595
39.2678	1.47286e+10	39.8438	7.71136e+09	39.8408	6.79932e+09	39.8497	5639992193
39.2922	1.42045e+10	39.868	7781464535	39.865	6.8538e+09	39.8737	5.66746e+09
39.3163	1.34486e+10	39.8922	7.7239e+09	39.8892	6915970536	39.898	5.75659e+09
39.3405	1.2942e+10	39.9163	7.50593e+09	39.9133	6.613e+09	39.9222	5.78278e+09
39.3647	13031276832	39.9405	7.19075e+09	39.9375	6340396024	39.9463	5.5227e+09
39.3888	1.26877e+10	39.9647	6.9316e+09	39.9617	6.39184e+09	39.9705	5408984187
39.413	1.15297e+10	39.9888	6788691757	39.9858	6400609557	39.9947	5.37516e+09
39.4372	10829935682	40.013	6.2255e+09	40.01	6.26477e+09	40.0188	5.16743e+09
39.4613	1.0315e+10	40.0372	5.58846e+09	40.0342	6.04697e+09	40.043	4903305731
39.4853	9.39831e+09	40.0613	5.3753e+09	40.0583	5.72776e+09	40.0672	4.69147e+09
39.5097	8.68729e+09	40.0857	5.3328e+09	40.0825	5.25987e+09	40.0915	4.50789e+09
39.5338	8.27407e+09	40.1098	5.18999e+09	40.1067	4817161767	40.1157	4322915385
39.558	7.46023e+09	40.134	4815394022	40.131	4.56635e+09	40.1398	4.13304e+09
39.5822	6.47534e+09	40.1582	4.37604e+09	40.1552	4.35283e+09	40.164	3963371226
39.6062	6.22766e+09	40.1823	4.2727e+09	40.1793	4.25711e+09	40.1882	3.90034e+09
39.6303	6.16176e+09	40.2067	4.25841e+09	40.2035	4319129983	40.2125	3.90216e+09
39.6545	6040278547	40.2308	4.02502e+09	40.2277	4.27287e+09	40.2367	3.89212e+09
39.6787	6.12699e+09	40.255	3.88666e+09	40.2518	4.17562e+09	40.2608	3.88674e+09
39.703	5.99255e+09	40.2792	3.80134e+09	40.2762	4.15905e+09	40.285	3.85936e+09
39.7272	5.74731e+09	40.3033	3.78316e+09	40.3003	4.09114e+09	40.3092	3.81714e+09
39.7513	5.50054e+09	40.3275	3833408664	40.3245	3.95975e+09	40.3335	3743583605
39.7755	5.20701e+09	40.3518	3.65356e+09	40.3487	3874358572	40.3577	3.63642e+09
39.7997	5.21131e+09	40.376	3.51056e+09	40.3728	3.83032e+09	40.3818	3.5404e+09
39.824	5.42925e+09	40.4002	3.60883e+09	40.3972	3764228157	40.406	3.48363e+09
39.8482	5.34777e+09	40.4243	3.59056e+09	40.4213	3.68212e+09	40.4302	3.47624e+09
39.8723	5.21703e+09	40.4487	3.50834e+09	40.4457	3.63008e+09	40.4545	3.39601e+09
39.8965	5.57298e+09	40.4728	3616882733	40.4698	3.55264e+09	40.4787	3.25238e+09
39.9207	6.02788e+09	40.4972	3.68427e+09	40.494	3.52369e+09	40.5028	3.23285e+09
39.9448	6355356860	40.5213	3554034471	40.5182	3583228442	40.527	3.25223e+09
39.969	6.72088e+09	40.5455	3401962922	40.5425	3.5028e+09	40.5513	3.22538e+09
39.9932	7035365958	40.5697	3.31811e+09	40.5667	3.2792e+09	40.5755	3139964099
40.0173	7.50061e+09	40.594	3.22449e+09	40.5908	3.24885e+09	40.5997	3016593633
40.0415	7996851882	40.6182	3105728339	40.6152	3350757362	40.6238	3.09375e+09
40.0657	8487614454	40.6423	3.05881e+09	40.6393	3.3104e+09	40.648	3.22329e+09
40.0898	9.12544e+09	40.6665	3.08837e+09	40.6635	3294167994	40.6722	3184255359
40.114	9.11895e+09	40.6908	3.21063e+09	40.6878	3374976173	40.6965	3.09618e+09
40.1382	8741582845	40.715	3.26109e+09	40.712	3419731568	40.7207	3158557351
40.1623	8.71034e+09	40.7392	3.17995e+09	40.7362	3447312150	40.7448	3.33504e+09
40.1865	8.55993e+09	40.7633	3.20862e+09	40.7603	3.49463e+09	40.769	3.29323e+09
40.2107	8.32297e+09	40.7877	3244841326	40.7845	3.56666e+09	40.7932	3177313215
40.2348	7.95395e+09	40.8118	3153267285	40.8088	3.63898e+09	40.8175	3.25996e+09
40.259	7.4552e+09	40.836	3.12311e+09	40.833	3.56989e+09	40.8417	3321166780
40.2833	7.16815e+09	40.8602	3.2093e+09	40.8572	3394523556	40.8658	3.25616e+09
40.3075	6.91337e+09	40.8843	3.29536e+09	40.8815	3.38443e+09	40.89	3.19245e+09
40.3317	6.49714e+09	40.9087	3.31794e+09	40.9057	3.48746e+09	40.9142	3.13595e+09
40.3558	6.00675e+09	40.9328	3.29278e+09	40.9298	3.5203e+09	40.9385	3141111244
40.38	5766326080	40.957	3.34407e+09	40.9542	3.52861e+09	40.9627	3.16206e+09
40.4042	5.74483e+09	40.9812	3311579064	40.9783	3.4548e+09	40.9868	3.17856e+09
40.4283	5600378899	41.0055	3167520961	41.0025	3.33071e+09	41.011	3.2285e+09
40.4525	5.45514e+09	41.0297	3.21994e+09	41.0267	3.33887e+09	41.0352	3.1452e+09
40.4767	5.34642e+09	41.0538	3.28687e+09	41.051	3382077539	41.0595	3.07951e+09
40.5008	5.00172e+09	41.078	3.18805e+09	41.0752	3.35459e+09	41.0837	3.20664e+09
40.525	4.72581e+09	41.1023	3.15759e+09	41.0993	3.37667e+09	41.1078	3.23273e+09
40.5493	4.83201e+09	41.1265	3308041520	41.1235	3.26666e+09	41.132	3113709796
40.5735	4931741701	41.1507	3.43285e+09	41.1478	3.108e+09	41.1562	3.0697e+09
40.5977	4747730187	41.1748	3.41399e+09	41.172	3.29634e+09	41.1805	3078604253
40.6218	4.51735e+09	41.1992	3.46161e+09	41.1962	3.46609e+09	41.2047	3.11402e+09
40.646	4.46532e+09	41.2233	3.55968e+09	41.2203	3.43259e+09	41.2288	3.14842e+09
40.6702	4.41937e+09	41.2475	3522657833	41.2447	3.46096e+09	41.253	3.17557e+09
40.6945	4269453657	41.2717	3.42787e+09	41.2688	3.47667e+09	41.2773	3.19423e+09
40.7187	4.23665e+09	41.2958	3434113993	41.293	3525359488	41.3015	3.12725e+09
40.7428	4381368237	41.3202	3509808653	41.3172	3.60038e+09	41.3257	3.10156e+09
40.767	4.39406e+09	41.3443	3.56091e+09	41.3415	3.51336e+09	41.3498	3.12408e+09
40.7912	4.19822e+09	41.3685	3.5218e+09	41.3657	3.49412e+09	41.3742	3.02955e+09
40.8153	4093805886	41.3927	3.44624e+09	41.3898	3.5739e+09	41.3983	2.96726e+09
40.8397	4.10419e+09	41.4168	3522298552	41.4142	3.45207e+09	41.4227	3075935169
40.8638	4111969138	41.4412	3.72667e+09	41.4383	3.3416e+09	41.4468	3.19105e+09
40.888	4106380525	41.4653	3845046776	41.4625	3.36105e+09	41.471	3.15488e+09
40.9122	4.06653e+09	41.4895	3772447510	41.4867	3.38801e+09	41.4952	3.1198e+09
40.9363	4.13413e+09	41.5137	3.64525e+09	41.511	3505934968	41.5195	3.16038e+09
40.9607	4182327804	41.538	3.6382e+09	41.5352	3527628531	41.5437	3229099098
40.9848	4.05197e+09	41.5622	3.69195e+09	41.5593	3.47838e+09	41.5678	3.2614e+09
41.009	4010894956	41.5863	3.6595e+09	41.5835	3.54686e+09	41.592	3148040526
41.0332	4045806500	41.6105	3704374759	41.6077	3.51715e+09	41.6163	3.1286e+09
41.0573	3955953757	41.6347	3.83658e+09	41.632	3.44903e+09	41.6405	3.18945e+09
41.0815	3.90591e+09	41.659	3.71485e+09	41.6562	3.59568e+09	41.6647	3.07914e+09
41.1058	3.95851e+09	41.6832	3.53766e+09	41.6803	3.77546e+09	41.6888	3008157411
41.13	4009035998	41.7073	3.59373e+09	41.7047	3701765809	41.713	3118785890
41.1542	4.08275e+09	41.7315	3.64268e+09	41.7288	3553282206	41.7373	3178683234
41.1783	4.02107e+09	41.7558	3.52464e+09	41.7532	3.5019e+09	41.7615	3.07277e+09
41.2027	3.89138e+09	41.78	3.47353e+09	41.7773	3471173075	41.7857	2969963532
41.2268	3.86528e+09	41.8042	3616773783	41.8015	3517901598	41.8098	2.94445e+09
41.251	3.82295e+09	41.8283	3660621877	41.8257	3601558309	41.8342	2.92219e+09
41.2752	3.76481e+09	41.8525	3525295540	41.8498	3.63187e+09	41.8583	2.85213e+09
41.2995	3.81981e+09	41.8768	3.52809e+09	41.8742	3.67404e+09	41.8825	2.87223e+09
41.3237	4.00008e+09	41.901	3.61061e+09	41.8983	3.63856e+09	41.9067	3.04841e+09
41.3478	4.10416e+09	41.9252	3471118011	41.9225	3.41837e+09	41.931	3.12324e+09
41.372	3.98373e+09	41.9493	3.39278e+09	41.9468	3251759759	41.9552	3.03041e+09
41.3962	3.86672e+09	41.9735	3490537437	41.971	3330939487	41.9793	2.9677e+09
41.4205	3913931580	41.9978	3.43349e+09	41.9952	3510030057	42.0035	2.96944e+09
41.4447	3.9504e+09	42.022	3332961687	42.0193	3518488393	42.0278	2984011476
41.4688	4019010174	42.0462	3371608094	42.0435	3.40009e+09	42.052	2986775679
41.493	4.03752e+09	42.0703	3.48571e+09	42.0677	3.40735e+09	42.0762	2.91459e+09
41.5172	3.94643e+09	42.0945	3.73507e+09	42.092	3466817398	42.1003	2944306561
41.5413	3.93057e+09	42.1188	4.01073e+09	42.1162	3522798849	42.1247	3.16191e+09
41.5657	4.00407e+09	42.143	4103877943	42.1403	3.71057e+09	42.1488	3.29304e+09
41.5898	4258283317	42.1672	4.23684e+09	42.1645	3701032295	42.173	3.27388e+09
41.614	4.41429e+09	42.1913	4.51134e+09	42.1887	3.56273e+09	42.1972	3.29826e+09
41.6383	4333000474	42.2155	4912016737	42.2128	3889400487	42.2213	3.31457e+09
41.6625	4.46376e+09	42.2398	5.46149e+09	42.2372	4270647654	42.2457	3.30063e+09
41.6867	4.56325e+09	42.264	5.99557e+09	42.2613	4.48892e+09	42.2698	3468435445
41.7108	4.43094e+09	42.2882	6.47327e+09	42.3017	4.79949e+09	42.294	3.73689e+09
41.735	4482780364	42.3123	6.85494e+09	42.3258	5.20939e+09	42.3182	3833910918
41.7593	4.55418e+09	42.3365	7.18651e+09	42.35	5700344047	42.3423	3.81807e+09
41.7835	4.49834e+09	42.3607	7.46877e+09	42.3742	6.04157e+09	42.3667	3.86746e+09
41.8077	4.52996e+09	42.3848	7.79209e+09	42.3983	6.21979e+09	42.3908	3.96435e+09
41.8318	4622615578	42.409	8104954959	42.4225	6.15838e+09	42.415	4.04578e+09
41.856	4.65538e+09	42.4332	8.15212e+09	42.4467	6.08568e+09	42.4392	4.1024e+09
41.8802	4.65778e+09	42.4573	8.06583e+09	42.4708	6.14817e+09	42.4635	4.19531e+09
41.9043	4.67564e+09	42.4815	7892535051	42.495	6.00465e+09	42.4877	4.17608e+09
41.9287	4.63264e+09	42.5057	7.67686e+09	42.5192	5874947864	42.5118	3.96864e+09
41.9528	4.51423e+09	42.5298	7.32319e+09	42.5433	5901854020	42.536	3814292200
41.977	4.41616e+09	42.554	6.74337e+09	42.5675	5.89104e+09	42.5602	3.72741e+09
42.0012	4.31033e+09	42.5782	6.47869e+09	42.5917	5.67068e+09	42.5843	3.60227e+09
42.0253	4196562479	42.6023	6.41663e+09	42.6158	5.33008e+09	42.6087	3509491065
42.0497	4200852214	42.6265	5.87727e+09	42.6402	5.09741e+09	42.6328	3.44633e+09
42.0738	4159909350	42.6507	5.40186e+09	42.6643	4.7723e+09	42.657	3.2716e+09
42.098	4.1873e+09	42.6748	5.33559e+09	42.6885	4512692911	42.6812	3.19601e+09
42.1222	4.47495e+09	42.6992	5.08753e+09	42.7127	4.16501e+09	42.7055	3.24298e+09
42.1463	4.59411e+09	42.7233	4.58154e+09	42.7368	3.68942e+09	42.7297	3.14415e+09
42.1705	4.39313e+09	42.7475	4.25029e+09	42.761	3771184805	42.7538	3.09226e+09
42.1947	4.39031e+09	42.7717	4.26007e+09	42.7852	3.94198e+09	42.778	3.1088e+09
42.219	4.74752e+09	42.796	4.17853e+09	42.8093	3.73657e+09	42.8022	2993738306
42.2432	4.82289e+09	42.8202	3.9206e+09	42.8337	3562413623	42.8263	2814784414
42.2673	4.54208e+09	42.8443	3.79715e+09	42.8578	3.58517e+09	42.8505	2.67641e+09
42.2915	4.46103e+09	42.8685	3.78703e+09	42.882	3.56274e+09	42.8748	2.63794e+09
42.3157	4646871004	42.8927	3744983319	42.9062	3.38086e+09	42.899	2.75121e+09
42.34	4.78466e+09	42.9168	3640661121	42.9303	3.2421e+09	42.9233	2.88099e+09
42.3642	4.99838e+09	42.941	3.51072e+09	42.9545	3.30396e+09	42.9475	2.94223e+09
42.3883	5.57072e+09	42.9652	3.40163e+09	42.9788	3.26631e+09	42.9717	2.81635e+09
42.4125	6221081321	42.9895	3367177767	43.003	3015802853	42.9958	2.58613e+09
42.4367	6.74821e+09	43.0137	3.40276e+09	43.0272	3.00627e+09	43.0202	2567698735
42.4608	7.18433e+09	43.038	3.39101e+09	43.0515	3.14443e+09	43.0443	2.5884e+09
42.485	7.95721e+09	43.0622	3.29281e+09	43.0757	3.15652e+09	43.0685	2.60921e+09
42.5092	8.99798e+09	43.0863	3.22009e+09	43.0998	3207315752	43.0927	2.67683e+09
42.5333	9.56313e+09	43.1105	3170972582	43.124	3.2734e+09	43.117	2.70931e+09
42.5577	1.04345e+10	43.1347	3.14051e+09	43.1482	3.20043e+09	43.1412	2.7194e+09
42.5817	1.17434e+10	43.1588	3.13525e+09	43.1723	3.11583e+09	43.1653	2662270952
42.6058	12247604726	43.183	3.0924e+09	43.1967	3.13221e+09	43.1895	2.63293e+09
42.63	1.25894e+10	43.2073	3.1243e+09	43.2208	3.11396e+09	43.2138	2648478164
42.6543	1.28594e+10	43.2315	3.18325e+09	43.245	3.04807e+09	43.238	2.63927e+09
42.6783	1.28767e+10	43.2557	3.1539e+09	43.2692	3118165387	43.2622	2.62372e+09
42.7025	1.3087e+10	43.2798	3139165232	43.2933	3167991269	43.2865	2649326476
42.7267	12651475669	43.3042	3082050859	43.3177	3175465089	43.3108	2.71528e+09
42.7508	1.18394e+10	43.3283	2972384301	43.3418	3.26914e+09	43.335	2.73368e+09
42.775	11588661625	43.3525	2959570646	43.366	3.24567e+09	43.3592	2.72274e+09
42.7992	1.13899e+10	43.3767	3.03885e+09	43.3902	3.0932e+09	43.3835	2.67871e+09
42.8233	1.05932e+10	43.401	3.06716e+09	43.4143	2.94128e+09	43.4077	2.62366e+09
42.8475	9.67717e+09	43.4252	3031477319	43.4387	2.97905e+09	43.4318	2.65743e+09
42.8717	9.14743e+09	43.4493	2942531119	43.4628	3.10415e+09	43.4562	2.66777e+09
42.8958	8.71423e+09	43.4737	2821800588	43.487	2942848346	43.4803	2.591e+09
42.92	7.95689e+09	43.4978	2.88132e+09	43.5112	2804853656	43.5045	2.56354e+09
42.9442	7200218710	43.522	3.0368e+09	43.5353	3.05235e+09	43.5287	2.63273e+09
42.9683	6.76917e+09	43.5463	3.06979e+09	43.5595	3180957758	43.553	2.63528e+09
42.9925	6528138656	43.5705	3017404305	43.5838	2991807895	43.5772	2.52134e+09
43.0167	6.31682e+09	43.5947	2.99902e+09	43.608	2974648376	43.6013	2.47125e+09
43.0408	6033180131	43.6188	3057430795	43.6322	3.08247e+09	43.6255	2.50124e+09
43.065	5.75089e+09	43.643	3.07953e+09	43.6563	2983285500	43.6498	2.56517e+09
43.0892	5467438217	43.6672	2971107235	43.6807	2.86812e+09	43.674	2.629e+09
43.1133	5.24511e+09	43.6913	2.7745e+09	43.7048	2.93395e+09	43.6982	2.56936e+09
43.1377	5.18959e+09	43.7157	2.75609e+09	43.729	3.05638e+09	43.7223	2.50298e+09
43.1618	5090555604	43.7398	2907865519	43.7532	3.11094e+09	43.7467	2556703422
43.186	4.96598e+09	43.7642	2920052305	43.7775	3.04322e+09	43.7708	2.61628e+09
43.2102	4.98413e+09	43.7883	2.83093e+09	43.8017	2.90668e+09	43.795	2.57369e+09
43.2343	4.81119e+09	43.8125	2.79005e+09	43.8258	2870880306	43.8192	2.49548e+09
43.2585	4.66728e+09	43.8367	2.75752e+09	43.85	2.91024e+09	43.8435	2517019590
43.2827	4787828850	43.861	2717602289	43.8743	2.87091e+09	43.8677	2.5505e+09
43.307	4850552491	43.8852	2.69846e+09	43.8985	2.85082e+09	43.8918	2579152878
43.3312	4.79304e+09	43.9093	2.66704e+09	43.9227	2.81735e+09	43.9162	2.67539e+09
43.3553	4.6836e+09	43.9337	2.72428e+09	43.9468	2.7178e+09	43.9403	2731659058
43.3795	4.54037e+09	43.9578	2.86432e+09	43.9712	2692334286	43.9645	2.73339e+09
43.4037	4369167941	43.982	2.84163e+09	43.9953	2.80484e+09	43.9888	2.65218e+09
43.4278	4.26348e+09	44.0062	2.68354e+09	44.0195	2.92133e+09	44.013	2488817210
43.4522	4.21307e+09	44.0305	2.65279e+09	44.0437	2.88335e+09	44.0372	2.51651e+09
43.4763	4.2409e+09	44.0547	2.78096e+09	44.068	2832606669	44.0615	2663899428
43.5005	4.29018e+09	44.079	2.82316e+09	44.0922	2.84618e+09	44.0857	2.73155e+09
43.5247	4.0974e+09	44.1032	2.71839e+09	44.1165	2889876846	44.1098	2817395749
43.549	3890939864	44.1273	2.64501e+09	44.1407	2.97104e+09	44.1342	2750306657
43.5732	3.96793e+09	44.1515	2.57062e+09	44.1648	2.92563e+09	44.1583	2551872995
43.5973	4.00472e+09	44.176	2.5367e+09	44.189	2.78541e+09	44.1827	2493658164
43.6215	3870539889	44.2002	2.6221e+09	44.2133	2.80615e+09	44.2068	2471918386
43.6457	3.9001e+09	44.2243	2.68792e+09	44.2375	2.88689e+09	44.231	2.49281e+09
[truncated: 3,012 more rows]

## Sheet: Figure 4d top panel
Figure 4d top
[truncated: 3,487 more rows]

[truncated: 3 more sheets: Figure 4d bottom panel, Figure 4e top panel, Figure 4e bottom panel]
